# Supplementary material for: Fluorescent Ligands Enable Target Engagement Studies for the Intracellular Allosteric Binding Site of the Chemokine Receptor CXCR2
Source: J Med Chem. 2023 Jul 18;66(14):9916–33. doi: 10.1021/acs.jmedchem.3c00769 (PMC10388362; doi:10.1021/acs.jmedchem.3c00769)
Supplement: Supplementary file 2 — jm3c00769_si_002.pdb [file jm3c00769_si_002.pdb]

HEADER    1
HETATM    1  N   UNL     1      46.667 -28.159 188.984  1.00  0.00           N  
HETATM    2  N   UNL     1      49.476 -30.049 186.500  1.00  0.00           N  
HETATM    3  N   UNL     1      52.421 -31.815 185.743  1.00  0.00           N  
HETATM    4  N   UNL     1      45.410 -30.660 190.827  1.00  0.00           N  
HETATM    5  C   UNL     1      48.074 -30.039 188.553  1.00  0.00           C  
HETATM    6  C   UNL     1      48.498 -29.429 187.340  1.00  0.00           C  
HETATM    7  C   UNL     1      47.982 -28.167 187.007  1.00  0.00           C  
HETATM    8  C   UNL     1      47.062 -27.550 187.842  1.00  0.00           C  
HETATM    9  C   UNL     1      47.134 -29.368 189.389  1.00  0.00           C  
HETATM   10  C   UNL     1      50.885 -29.849 186.585  1.00  0.00           C  
HETATM   11  C   UNL     1      52.052 -30.539 186.258  1.00  0.00           C  
HETATM   12  C   UNL     1      52.856 -29.443 186.804  1.00  0.00           C  
HETATM   13  C   UNL     1      51.686 -28.753 187.138  1.00  0.00           C  
HETATM   14  C   UNL     1      53.786 -32.311 185.691  1.00  0.00           C  
HETATM   15  C   UNL     1      54.068 -32.913 184.302  1.00  0.00           C  
HETATM   16  C   UNL     1      53.026 -32.488 183.267  1.00  0.00           C  
HETATM   17  C   UNL     1      54.020 -33.359 186.749  1.00  0.00           C  
HETATM   18  C   UNL     1      53.064 -34.104 187.418  1.00  0.00           C  
HETATM   19  C   UNL     1      53.760 -34.912 188.292  1.00  0.00           C  
HETATM   20  C   UNL     1      55.100 -34.613 188.106  1.00  0.00           C  
HETATM   21  C   UNL     1      53.142 -35.905 189.252  1.00  0.00           C  
HETATM   22  C   UNL     1      52.222 -36.910 188.543  1.00  0.00           C  
HETATM   23  C   UNL     1      52.360 -35.169 190.347  1.00  0.00           C  
HETATM   24  C   UNL     1      46.622 -30.002 190.669  1.00  0.00           C  
HETATM   25  C   UNL     1      45.093 -31.321 192.092  1.00  0.00           C  
HETATM   26  C   UNL     1      44.345 -30.746 189.833  1.00  0.00           C  
HETATM   27  O   UNL     1      48.541 -31.254 188.925  1.00  0.00           O  
HETATM   28  O   UNL     1      54.049 -29.253 186.979  1.00  0.00           O  
HETATM   29  O   UNL     1      51.436 -27.701 187.702  1.00  0.00           O  
HETATM   30  O   UNL     1      55.218 -33.686 187.183  1.00  0.00           O  
HETATM   31  O   UNL     1      47.369 -29.940 191.635  1.00  0.00           O  
HETATM   32  H   UNL     1      48.218 -31.773 189.671  1.00  0.00           H  
HETATM   33  H   UNL     1      49.179 -30.823 185.893  1.00  0.00           H  
HETATM   34  H   UNL     1      51.690 -32.357 185.259  1.00  0.00           H  
CONECT    1    8    9
CONECT    2    6   10   33
CONECT    3   11   14   34
CONECT    4   24   25   26
CONECT    5    6    9   27
CONECT    6    2    5    7
CONECT    7    6    8
CONECT    8    1    7
CONECT    9    1    5   24
CONECT   10    2   11   12   13
CONECT   11    3   10   12   13
CONECT   12   10   11   13   28
CONECT   13   10   11   12   29
CONECT   14    3   15   17
CONECT   15   14   16
CONECT   16   15
CONECT   17   14   18   30
CONECT   18   17   19
CONECT   19   18   20   21
CONECT   20   19   30
CONECT   21   19   22   23
CONECT   22   21
CONECT   23   21
CONECT   24    4    9   31
CONECT   25    4
CONECT   26    4
CONECT   27    5   32
CONECT   28   12
CONECT   29   13
CONECT   30   17   20
CONECT   31   24
CONECT   32   27
CONECT   33    2
CONECT   34    3
END
HEADER    cxcr2
ATOM      1  N   ILE A  46      69.330 -26.230 148.881  1.00164.21           N  
ATOM      2  CA  ILE A  46      68.391 -25.128 149.113  1.00164.58           C  
ATOM      3  C   ILE A  46      67.770 -25.215 150.542  1.00165.40           C  
ATOM      4  O   ILE A  46      68.414 -25.765 151.441  1.00163.15           O  
ATOM      5  CB  ILE A  46      67.333 -24.997 147.963  1.00168.96           C  
ATOM      6  CG1 ILE A  46      66.503 -26.286 147.758  1.00167.42           C  
ATOM      7  CG2 ILE A  46      67.980 -24.533 146.652  1.00172.46           C  
ATOM      8  CD1 ILE A  46      65.015 -26.067 147.871  1.00172.48           C  
ATOM      9  HN1 ILE A  46      70.018 -26.315 149.629  1.00  0.00           H  
ATOM     10  HN2 ILE A  46      69.783 -26.143 147.971  1.00  0.00           H  
ATOM     11  HN3 ILE A  46      68.836 -27.110 148.733  1.00  0.00           H  
ATOM     12  N   ASN A  47      66.539 -24.667 150.745  1.00161.42           N  
ATOM     13  CA  ASN A  47      65.795 -24.658 152.018  1.00158.87           C  
ATOM     14  C   ASN A  47      65.542 -26.064 152.584  1.00158.97           C  
ATOM     15  O   ASN A  47      65.229 -26.195 153.768  1.00156.39           O  
ATOM     16  CB  ASN A  47      64.455 -23.914 151.862  1.00160.71           C  
ATOM     17  CG  ASN A  47      64.575 -22.453 151.492  1.00187.42           C  
ATOM     18  ND2 ASN A  47      64.083 -22.101 150.313  1.00181.70           N  
ATOM     19  OD1 ASN A  47      65.085 -21.626 152.256  1.00182.05           O  
ATOM     20  HN  ASN A  47      66.091 -24.223 149.943  1.00  0.00           H  
ATOM     21 1HD2 ASN A  47      63.662 -22.783 149.683  1.00  0.00           H  
ATOM     22 2HD2 ASN A  47      64.164 -21.115 150.063  1.00  0.00           H  
ATOM     23  N   LYS A  48      65.678 -27.103 151.732  1.00155.21           N  
ATOM     24  CA  LYS A  48      65.487 -28.519 152.053  1.00152.84           C  
ATOM     25  C   LYS A  48      66.422 -29.030 153.156  1.00155.34           C  
ATOM     26  O   LYS A  48      65.975 -29.787 154.019  1.00152.63           O  
ATOM     27  CB  LYS A  48      65.595 -29.385 150.784  1.00155.88           C  
ATOM     28  CG  LYS A  48      64.398 -29.231 149.848  1.00171.85           C  
ATOM     29  CD  LYS A  48      64.502 -30.110 148.608  1.00182.44           C  
ATOM     30  CE  LYS A  48      63.326 -29.913 147.680  1.00191.80           C  
ATOM     31  NZ  LYS A  48      63.352 -30.868 146.540  1.00198.40           N1+
ATOM     32  HN  LYS A  48      65.939 -26.880 150.772  1.00  0.00           H  
ATOM     33  HZ1 LYS A  48      62.558 -30.735 145.914  1.00  0.00           H  
ATOM     34  HZ2 LYS A  48      63.409 -31.833 146.866  1.00  0.00           H  
ATOM     35  HZ3 LYS A  48      64.236 -30.817 146.034  1.00  0.00           H  
ATOM     36  N   TYR A  49      67.704 -28.599 153.140  1.00153.44           N  
ATOM     37  CA  TYR A  49      68.719 -28.981 154.133  1.00152.32           C  
ATOM     38  C   TYR A  49      68.328 -28.522 155.555  1.00151.61           C  
ATOM     39  O   TYR A  49      68.478 -29.285 156.509  1.00149.47           O  
ATOM     40  CB  TYR A  49      70.132 -28.495 153.698  1.00156.74           C  
ATOM     41  CG  TYR A  49      68.458 -30.406 156.260  1.00 11.56           C  
ATOM     42  CD1 TYR A  49      67.167 -30.948 156.130  1.00 12.85           C  
ATOM     43  CD2 TYR A  49      69.051 -30.296 157.498  1.00 14.44           C  
ATOM     44  CE1 TYR A  49      66.474 -31.388 157.245  1.00 16.61           C  
ATOM     45  CE2 TYR A  49      68.309 -30.736 158.655  1.00 17.11           C  
ATOM     46  CZ  TYR A  49      67.079 -31.257 158.484  1.00 19.99           C  
ATOM     47  OH  TYR A  49      66.326 -31.739 159.574  1.00 28.98           O  
ATOM     48  HN  TYR A  49      67.985 -27.968 152.390  1.00  0.00           H  
ATOM     49  HH  TYR A  49      66.741 -31.650 160.424  1.00  0.00           H  
ATOM     50  N   PHE A  50      67.792 -27.288 155.665  1.00146.47           N  
ATOM     51  CA  PHE A  50      67.348 -26.639 156.899  1.00144.19           C  
ATOM     52  C   PHE A  50      66.183 -27.397 157.538  1.00141.39           C  
ATOM     53  O   PHE A  50      66.194 -27.621 158.747  1.00139.42           O  
ATOM     54  CB  PHE A  50      66.992 -25.162 156.610  1.00148.13           C  
ATOM     55  CG  PHE A  50      65.905 -24.527 157.452  1.00149.29           C  
ATOM     56  CD1 PHE A  50      66.203 -23.950 158.681  1.00152.23           C  
ATOM     57  CD2 PHE A  50      64.593 -24.464 156.992  1.00151.64           C  
ATOM     58  CE1 PHE A  50      65.202 -23.340 159.445  1.00152.69           C  
ATOM     59  CE2 PHE A  50      63.590 -23.873 157.767  1.00154.00           C  
ATOM     60  CZ  PHE A  50      63.900 -23.319 158.990  1.00151.63           C  
ATOM     61  HN  PHE A  50      67.686 -26.755 154.802  1.00  0.00           H  
ATOM     62  N   VAL A  51      65.189 -27.789 156.720  1.00134.40           N  
ATOM     63  CA  VAL A  51      63.997 -28.520 157.145  1.00130.85           C  
ATOM     64  C   VAL A  51      64.397 -29.806 157.874  1.00129.13           C  
ATOM     65  O   VAL A  51      63.939 -30.019 158.998  1.00127.27           O  
ATOM     66  CB  VAL A  51      63.016 -28.760 155.960  1.00135.33           C  
ATOM     67  CG1 VAL A  51      61.871 -29.695 156.345  1.00133.48           C  
ATOM     68  CG2 VAL A  51      62.465 -27.438 155.431  1.00136.95           C  
ATOM     69  HN  VAL A  51      65.274 -27.559 155.730  1.00  0.00           H  
ATOM     70  N   VAL A  52      65.303 -30.614 157.266  1.00122.94           N  
ATOM     71  CA  VAL A  52      65.800 -31.885 157.821  1.00119.85           C  
ATOM     72  C   VAL A  52      66.496 -31.660 159.179  1.00120.68           C  
ATOM     73  O   VAL A  52      66.280 -32.450 160.105  1.00118.48           O  
ATOM     74  CB  VAL A  52      66.663 -32.703 156.819  1.00123.80           C  
ATOM     75  CG1 VAL A  52      66.959 -34.101 157.356  1.00121.96           C  
ATOM     76  CG2 VAL A  52      65.976 -32.810 155.461  1.00124.37           C  
ATOM     77  HN  VAL A  52      65.666 -30.320 156.359  1.00  0.00           H  
ATOM     78  N   ILE A  53      67.265 -30.550 159.310  1.00116.82           N  
ATOM     79  CA  ILE A  53      67.938 -30.152 160.556  1.00115.37           C  
ATOM     80  C   ILE A  53      66.895 -29.944 161.671  1.00115.71           C  
ATOM     81  O   ILE A  53      66.981 -30.612 162.697  1.00113.11           O  
ATOM     82  CB  ILE A  53      68.875 -28.919 160.345  1.00120.08           C  
ATOM     83  CG1 ILE A  53      70.211 -29.350 159.715  1.00121.16           C  
ATOM     84  CG2 ILE A  53      69.103 -28.117 161.647  1.00120.86           C  
ATOM     85  CD1 ILE A  53      71.114 -28.188 159.230  1.00131.21           C  
ATOM     86  HN  ILE A  53      67.384 -29.953 158.492  1.00  0.00           H  
ATOM     87  N   ILE A  54      65.893 -29.066 161.428  1.00112.12           N  
ATOM     88  CA  ILE A  54      64.803 -28.731 162.355  1.00110.83           C  
ATOM     89  C   ILE A  54      64.001 -29.975 162.720  1.00112.94           C  
ATOM     90  O   ILE A  54      63.651 -30.156 163.886  1.00111.06           O  
ATOM     91  CB  ILE A  54      63.889 -27.588 161.801  1.00114.86           C  
ATOM     92  CG1 ILE A  54      64.696 -26.378 161.241  1.00117.45           C  
ATOM     93  CG2 ILE A  54      62.837 -27.130 162.824  1.00114.37           C  
ATOM     94  CD1 ILE A  54      65.823 -25.706 162.156  1.00127.09           C  
ATOM     95  HN  ILE A  54      65.895 -28.596 160.523  1.00  0.00           H  
ATOM     96  N   TYR A  55      63.732 -30.835 161.728  1.00110.03           N  
ATOM     97  CA  TYR A  55      62.991 -32.075 161.924  1.00108.90           C  
ATOM     98  C   TYR A  55      63.750 -33.017 162.857  1.00110.90           C  
ATOM     99  O   TYR A  55      63.151 -33.534 163.793  1.00109.09           O  
ATOM    100  CB  TYR A  55      62.676 -32.743 160.574  1.00111.27           C  
ATOM    101  CG  TYR A  55      61.401 -32.290 159.879  1.00114.80           C  
ATOM    102  CD1 TYR A  55      60.933 -30.983 160.012  1.00117.68           C  
ATOM    103  CD2 TYR A  55      60.712 -33.143 159.022  1.00116.08           C  
ATOM    104  CE1 TYR A  55      59.780 -30.556 159.352  1.00119.80           C  
ATOM    105  CE2 TYR A  55      59.566 -32.724 158.346  1.00118.12           C  
ATOM    106  CZ  TYR A  55      59.102 -31.430 158.514  1.00127.34           C  
ATOM    107  OH  TYR A  55      57.974 -31.021 157.839  1.00129.29           O  
ATOM    108  HN  TYR A  55      64.062 -30.611 160.789  1.00  0.00           H  
ATOM    109  HH  TYR A  55      57.656 -30.133 157.954  1.00  0.00           H  
ATOM    110  N   ALA A  56      65.072 -33.185 162.644  1.00107.86           N  
ATOM    111  CA  ALA A  56      65.927 -34.036 163.480  1.00106.84           C  
ATOM    112  C   ALA A  56      66.136 -33.435 164.875  1.00109.99           C  
ATOM    113  O   ALA A  56      66.215 -34.174 165.857  1.00108.67           O  
ATOM    114  CB  ALA A  56      67.266 -34.257 162.800  1.00108.47           C  
ATOM    115  HN  ALA A  56      65.500 -32.694 161.859  1.00  0.00           H  
ATOM    116  N   LEU A  57      66.211 -32.091 164.947  1.00107.02           N  
ATOM    117  CA  LEU A  57      66.388 -31.295 166.159  1.00106.51           C  
ATOM    118  C   LEU A  57      65.149 -31.409 167.054  1.00107.29           C  
ATOM    119  O   LEU A  57      65.293 -31.692 168.244  1.00107.13           O  
ATOM    120  CB  LEU A  57      66.649 -29.831 165.771  1.00108.28           C  
ATOM    121  CG  LEU A  57      67.110 -28.900 166.873  1.00114.07           C  
ATOM    122  CD1 LEU A  57      68.453 -28.285 166.525  1.00116.13           C  
ATOM    123  CD2 LEU A  57      66.064 -27.829 167.145  1.00116.42           C  
ATOM    124  HN  LEU A  57      66.137 -31.579 164.068  1.00  0.00           H  
ATOM    125  N   VAL A  58      63.938 -31.210 166.481  1.00100.98           N  
ATOM    126  CA  VAL A  58      62.669 -31.315 167.208  1.00 98.49           C  
ATOM    127  C   VAL A  58      62.464 -32.759 167.684  1.00 99.34           C  
ATOM    128  O   VAL A  58      62.190 -32.963 168.863  1.00 97.76           O  
ATOM    129  CB  VAL A  58      61.468 -30.740 166.401  1.00102.25           C  
ATOM    130  CG1 VAL A  58      60.124 -31.169 166.988  1.00100.91           C  
ATOM    131  CG2 VAL A  58      61.548 -29.218 166.310  1.00103.07           C  
ATOM    132  HN  VAL A  58      63.907 -30.974 165.489  1.00  0.00           H  
ATOM    133  N   PHE A  59      62.681 -33.747 166.785  1.00 95.69           N  
ATOM    134  CA  PHE A  59      62.572 -35.191 167.034  1.00 94.87           C  
ATOM    135  C   PHE A  59      63.226 -35.609 168.343  1.00102.01           C  
ATOM    136  O   PHE A  59      62.628 -36.376 169.106  1.00100.87           O  
ATOM    137  CB  PHE A  59      63.199 -35.985 165.874  1.00 96.38           C  
ATOM    138  CG  PHE A  59      63.425 -37.460 166.124  1.00 96.60           C  
ATOM    139  CD1 PHE A  59      62.380 -38.369 166.012  1.00 98.11           C  
ATOM    140  CD2 PHE A  59      64.690 -37.943 166.441  1.00 98.58           C  
ATOM    141  CE1 PHE A  59      62.592 -39.733 166.213  1.00 98.15           C  
ATOM    142  CE2 PHE A  59      64.898 -39.308 166.662  1.00100.43           C  
ATOM    143  CZ  PHE A  59      63.850 -40.195 166.531  1.00 97.50           C  
ATOM    144  HN  PHE A  59      62.946 -33.461 165.842  1.00  0.00           H  
ATOM    145  N   LEU A  60      64.472 -35.137 168.574  1.00101.47           N  
ATOM    146  CA  LEU A  60      65.254 -35.455 169.769  1.00102.04           C  
ATOM    147  C   LEU A  60      64.726 -34.736 171.001  1.00105.30           C  
ATOM    148  O   LEU A  60      64.495 -35.382 172.024  1.00103.93           O  
ATOM    149  CB  LEU A  60      66.747 -35.192 169.540  1.00103.59           C  
ATOM    150  CG  LEU A  60      67.387 -36.062 168.452  1.00109.60           C  
ATOM    151  CD1 LEU A  60      68.647 -35.424 167.913  1.00111.81           C  
ATOM    152  CD2 LEU A  60      67.663 -37.485 168.945  1.00112.11           C  
ATOM    153  HN  LEU A  60      64.891 -34.524 167.875  1.00  0.00           H  
ATOM    154  N   LEU A  61      64.462 -33.421 170.877  1.00102.28           N  
ATOM    155  CA  LEU A  61      63.906 -32.585 171.940  1.00102.12           C  
ATOM    156  C   LEU A  61      62.527 -33.074 172.416  1.00106.02           C  
ATOM    157  O   LEU A  61      62.153 -32.832 173.566  1.00105.80           O  
ATOM    158  CB  LEU A  61      63.832 -31.131 171.474  1.00102.87           C  
ATOM    159  CG  LEU A  61      65.077 -30.307 171.734  1.00108.88           C  
ATOM    160  CD1 LEU A  61      65.329 -29.326 170.604  1.00110.11           C  
ATOM    161  CD2 LEU A  61      64.977 -29.578 173.061  1.00111.96           C  
ATOM    162  HN  LEU A  61      64.664 -32.978 169.981  1.00  0.00           H  
ATOM    163  N   SER A  62      61.778 -33.756 171.533  1.00102.22           N  
ATOM    164  CA  SER A  62      60.465 -34.313 171.855  1.00101.52           C  
ATOM    165  C   SER A  62      60.611 -35.686 172.472  1.00104.99           C  
ATOM    166  O   SER A  62      59.941 -35.978 173.461  1.00103.97           O  
ATOM    167  CB  SER A  62      59.576 -34.374 170.619  1.00105.85           C  
ATOM    168  OG  SER A  62      60.278 -34.902 169.509  1.00118.90           O  
ATOM    169  HN  SER A  62      62.144 -33.892 170.591  1.00  0.00           H  
ATOM    170  HG  SER A  62      59.724 -34.940 168.738  1.00  0.00           H  
ATOM    171  N   LEU A  63      61.504 -36.523 171.906  1.00102.08           N  
ATOM    172  CA  LEU A  63      61.773 -37.868 172.408  1.00101.52           C  
ATOM    173  C   LEU A  63      62.198 -37.804 173.880  1.00105.35           C  
ATOM    174  O   LEU A  63      61.440 -38.245 174.742  1.00103.66           O  
ATOM    175  CB  LEU A  63      62.852 -38.564 171.558  1.00101.68           C  
ATOM    176  CG  LEU A  63      62.459 -39.893 170.928  1.00105.62           C  
ATOM    177  CD1 LEU A  63      63.558 -40.402 170.038  1.00107.91           C  
ATOM    178  CD2 LEU A  63      62.145 -40.952 171.987  1.00105.49           C  
ATOM    179  HN  LEU A  63      62.018 -36.201 171.086  1.00  0.00           H  
ATOM    180  N   LEU A  64      63.356 -37.171 174.160  1.00103.19           N  
ATOM    181  CA  LEU A  64      63.900 -36.992 175.505  1.00103.70           C  
ATOM    182  C   LEU A  64      62.887 -36.261 176.380  1.00106.77           C  
ATOM    183  O   LEU A  64      62.516 -36.776 177.438  1.00107.06           O  
ATOM    184  CB  LEU A  64      65.249 -36.234 175.478  1.00105.22           C  
ATOM    185  CG  LEU A  64      66.284 -36.631 174.394  1.00111.46           C  
ATOM    186  CD1 LEU A  64      67.439 -35.641 174.346  1.00113.20           C  
ATOM    187  CD2 LEU A  64      66.802 -38.067 174.570  1.00114.57           C  
ATOM    188  HN  LEU A  64      63.889 -36.791 173.378  1.00  0.00           H  
ATOM    189  N   GLY A  65      62.393 -35.124 175.881  1.00101.49           N  
ATOM    190  CA  GLY A  65      61.421 -34.271 176.555  1.00 99.90           C  
ATOM    191  C   GLY A  65      60.231 -35.012 177.119  1.00100.68           C  
ATOM    192  O   GLY A  65      60.089 -35.105 178.339  1.00 99.88           O  
ATOM    193  HN  GLY A  65      62.720 -34.831 174.960  1.00  0.00           H  
ATOM    194  N   ASN A  66      59.381 -35.559 176.228  1.00 95.64           N  
ATOM    195  CA  ASN A  66      58.160 -36.297 176.582  1.00 93.76           C  
ATOM    196  C   ASN A  66      58.425 -37.587 177.356  1.00 95.52           C  
ATOM    197  O   ASN A  66      57.606 -37.940 178.203  1.00 94.56           O  
ATOM    198  CB  ASN A  66      57.291 -36.554 175.355  1.00 92.26           C  
ATOM    199  CG  ASN A  66      56.711 -35.280 174.793  1.00117.97           C  
ATOM    200  ND2 ASN A  66      57.348 -34.736 173.769  1.00111.79           N  
ATOM    201  OD1 ASN A  66      55.703 -34.755 175.278  1.00113.38           O  
ATOM    202  HN  ASN A  66      59.600 -35.453 175.237  1.00  0.00           H  
ATOM    203 1HD2 ASN A  66      56.956 -33.875 173.389  1.00  0.00           H  
ATOM    204 2HD2 ASN A  66      58.180 -35.169 173.369  1.00  0.00           H  
ATOM    205  N   SER A  67      59.570 -38.271 177.097  1.00 91.03           N  
ATOM    206  CA  SER A  67      59.957 -39.490 177.815  1.00 90.19           C  
ATOM    207  C   SER A  67      60.226 -39.147 179.275  1.00 94.16           C  
ATOM    208  O   SER A  67      59.765 -39.864 180.172  1.00 94.11           O  
ATOM    209  CB  SER A  67      61.193 -40.126 177.191  1.00 93.07           C  
ATOM    210  OG  SER A  67      60.913 -40.632 175.897  1.00 99.95           O  
ATOM    211  HN  SER A  67      60.191 -37.920 176.368  1.00  0.00           H  
ATOM    212  HG  SER A  67      61.684 -41.029 175.508  1.00  0.00           H  
ATOM    213  N   LEU A  68      60.929 -38.017 179.509  1.00 90.23           N  
ATOM    214  CA  LEU A  68      61.236 -37.514 180.841  1.00 90.26           C  
ATOM    215  C   LEU A  68      59.944 -37.207 181.591  1.00 93.39           C  
ATOM    216  O   LEU A  68      59.803 -37.634 182.731  1.00 93.11           O  
ATOM    217  CB  LEU A  68      62.113 -36.265 180.742  1.00 90.91           C  
ATOM    218  CG  LEU A  68      63.191 -36.134 181.803  1.00 97.02           C  
ATOM    219  CD1 LEU A  68      64.394 -36.999 181.469  1.00 97.75           C  
ATOM    220  CD2 LEU A  68      63.630 -34.699 181.935  1.00100.78           C  
ATOM    221  HN  LEU A  68      61.264 -37.485 178.706  1.00  0.00           H  
ATOM    222  N   VAL A  69      58.978 -36.541 180.914  1.00 89.66           N  
ATOM    223  CA  VAL A  69      57.647 -36.161 181.419  1.00 88.86           C  
ATOM    224  C   VAL A  69      56.814 -37.408 181.808  1.00 93.48           C  
ATOM    225  O   VAL A  69      56.236 -37.426 182.897  1.00 92.94           O  
ATOM    226  CB  VAL A  69      56.918 -35.204 180.426  1.00 91.39           C  
ATOM    227  CG1 VAL A  69      55.455 -34.985 180.801  1.00 90.43           C  
ATOM    228  CG2 VAL A  69      57.642 -33.866 180.332  1.00 91.48           C  
ATOM    229  HN  VAL A  69      59.195 -36.275 179.954  1.00  0.00           H  
ATOM    230  N   MET A  70      56.804 -38.455 180.952  1.00 91.10           N  
ATOM    231  CA  MET A  70      56.095 -39.715 181.216  1.00 91.69           C  
ATOM    232  C   MET A  70      56.691 -40.433 182.418  1.00 96.27           C  
ATOM    233  O   MET A  70      55.938 -40.987 183.213  1.00 96.42           O  
ATOM    234  CB  MET A  70      56.108 -40.641 179.996  1.00 94.32           C  
ATOM    235  CG  MET A  70      55.215 -40.174 178.874  1.00 98.57           C  
ATOM    236  SD  MET A  70      55.509 -41.097 177.347  1.00103.72           S  
ATOM    237  CE  MET A  70      54.470 -42.567 177.663  1.00100.63           C  
ATOM    238  HN  MET A  70      57.317 -38.365 180.075  1.00  0.00           H  
ATOM    239  N   LEU A  71      58.039 -40.397 182.565  1.00 92.70           N  
ATOM    240  CA  LEU A  71      58.770 -40.990 183.693  1.00 92.86           C  
ATOM    241  C   LEU A  71      58.360 -40.318 185.020  1.00 95.73           C  
ATOM    242  O   LEU A  71      57.918 -41.013 185.927  1.00 95.04           O  
ATOM    243  CB  LEU A  71      60.292 -40.884 183.462  1.00 93.41           C  
ATOM    244  CG  LEU A  71      61.193 -41.116 184.678  1.00 99.23           C  
ATOM    245  CD1 LEU A  71      61.820 -42.492 184.644  1.00 99.90           C  
ATOM    246  CD2 LEU A  71      62.260 -40.048 184.768  1.00102.21           C  
ATOM    247  HN  LEU A  71      58.583 -39.926 181.842  1.00  0.00           H  
ATOM    248  N   VAL A  72      58.482 -38.972 185.099  1.00 92.23           N  
ATOM    249  CA  VAL A  72      58.159 -38.128 186.260  1.00 92.36           C  
ATOM    250  C   VAL A  72      56.693 -38.319 186.701  1.00 96.47           C  
ATOM    251  O   VAL A  72      56.429 -38.431 187.905  1.00 98.02           O  
ATOM    252  CB  VAL A  72      58.543 -36.633 186.023  1.00 95.80           C  
ATOM    253  CG1 VAL A  72      58.163 -35.754 187.213  1.00 96.05           C  
ATOM    254  CG2 VAL A  72      60.031 -36.485 185.730  1.00 96.09           C  
ATOM    255  HN  VAL A  72      58.834 -38.494 184.269  1.00  0.00           H  
ATOM    256  N   ILE A  73      55.758 -38.413 185.744  1.00 90.84           N  
ATOM    257  CA  ILE A  73      54.349 -38.626 186.079  1.00 90.23           C  
ATOM    258  C   ILE A  73      54.103 -40.065 186.579  1.00 94.89           C  
ATOM    259  O   ILE A  73      53.450 -40.237 187.615  1.00 95.25           O  
ATOM    260  CB  ILE A  73      53.405 -38.205 184.914  1.00 92.34           C  
ATOM    261  CG1 ILE A  73      53.515 -36.686 184.646  1.00 92.29           C  
ATOM    262  CG2 ILE A  73      51.942 -38.603 185.191  1.00 92.70           C  
ATOM    263  CD1 ILE A  73      53.007 -36.229 183.307  1.00 96.43           C  
ATOM    264  HN  ILE A  73      56.034 -38.335 184.765  1.00  0.00           H  
ATOM    265  N   LEU A  74      54.656 -41.079 185.871  1.00 91.26           N  
ATOM    266  CA  LEU A  74      54.459 -42.497 186.199  1.00 91.71           C  
ATOM    267  C   LEU A  74      55.240 -43.021 187.411  1.00 98.70           C  
ATOM    268  O   LEU A  74      54.832 -44.047 187.968  1.00 99.73           O  
ATOM    269  CB  LEU A  74      54.731 -43.401 184.992  1.00 91.08           C  
ATOM    270  CG  LEU A  74      53.733 -43.348 183.842  1.00 94.52           C  
ATOM    271  CD1 LEU A  74      54.327 -43.962 182.602  1.00 94.29           C  
ATOM    272  CD2 LEU A  74      52.426 -44.034 184.197  1.00 96.84           C  
ATOM    273  HN  LEU A  74      55.240 -40.845 185.068  1.00  0.00           H  
ATOM    274  N   TYR A  75      56.342 -42.343 187.818  1.00 96.18           N  
ATOM    275  CA  TYR A  75      57.196 -42.727 188.959  1.00 97.55           C  
ATOM    276  C   TYR A  75      56.414 -42.866 190.279  1.00102.47           C  
ATOM    277  O   TYR A  75      56.504 -43.909 190.938  1.00102.99           O  
ATOM    278  CB  TYR A  75      58.367 -41.744 189.119  1.00 99.03           C  
ATOM    279  CG  TYR A  75      59.505 -42.262 189.970  1.00102.47           C  
ATOM    280  CD1 TYR A  75      60.463 -43.123 189.439  1.00104.93           C  
ATOM    281  CD2 TYR A  75      59.663 -41.842 191.287  1.00104.59           C  
ATOM    282  CE1 TYR A  75      61.534 -43.579 190.210  1.00107.87           C  
ATOM    283  CE2 TYR A  75      60.732 -42.289 192.067  1.00107.34           C  
ATOM    284  CZ  TYR A  75      61.668 -43.155 191.524  1.00115.12           C  
ATOM    285  OH  TYR A  75      62.725 -43.592 192.290  1.00116.01           O  
ATOM    286  HN  TYR A  75      56.600 -41.505 187.297  1.00  0.00           H  
ATOM    287  HH  TYR A  75      62.817 -43.302 193.190  1.00  0.00           H  
ATOM    288  N   SER A  76      55.636 -41.829 190.645  1.00 98.35           N  
ATOM    289  CA  SER A  76      54.828 -41.869 191.860  1.00 98.84           C  
ATOM    290  C   SER A  76      53.360 -41.583 191.565  1.00101.36           C  
ATOM    291  O   SER A  76      53.022 -40.589 190.907  1.00100.67           O  
ATOM    292  CB  SER A  76      55.373 -40.924 192.929  1.00102.97           C  
ATOM    293  OG  SER A  76      54.748 -41.123 194.188  1.00109.98           O  
ATOM    294  HN  SER A  76      55.611 -40.995 190.058  1.00  0.00           H  
ATOM    295  HG  SER A  76      55.087 -40.535 194.853  1.00  0.00           H  
ATOM    296  N   ARG A  77      52.501 -42.495 192.046  1.00 96.26           N  
ATOM    297  CA  ARG A  77      51.048 -42.462 191.951  1.00 94.31           C  
ATOM    298  C   ARG A  77      50.545 -41.403 192.928  1.00 95.84           C  
ATOM    299  O   ARG A  77      49.495 -40.802 192.695  1.00 94.85           O  
ATOM    300  CB  ARG A  77      50.508 -43.849 192.332  1.00 95.91           C  
ATOM    301  CG  ARG A  77      49.002 -44.046 192.206  1.00109.10           C  
ATOM    302  CD  ARG A  77      48.599 -45.411 192.729  1.00123.51           C  
ATOM    303  NE  ARG A  77      48.959 -46.489 191.802  1.00135.65           N  
ATOM    304  CZ  ARG A  77      49.126 -47.763 192.147  1.00152.13           C  
ATOM    305  NH1 ARG A  77      48.984 -48.141 193.411  1.00141.16           N1+
ATOM    306  NH2 ARG A  77      49.450 -48.666 191.233  1.00140.41           N  
ATOM    307  HN  ARG A  77      52.909 -43.296 192.529  1.00  0.00           H  
ATOM    308  HE  ARG A  77      49.091 -46.244 190.821  1.00  0.00           H  
ATOM    309 1HH1 ARG A  77      48.735 -47.446 194.115  1.00  0.00           H  
ATOM    310 2HH1 ARG A  77      49.112 -49.118 193.676  1.00  0.00           H  
ATOM    311 1HH2 ARG A  77      49.559 -48.375 190.261  1.00  0.00           H  
ATOM    312 2HH2 ARG A  77      49.578 -49.643 191.498  1.00  0.00           H  
ATOM    313  N   VAL A  78      51.301 -41.189 194.025  1.00 92.02           N  
ATOM    314  CA  VAL A  78      51.015 -40.231 195.100  1.00 91.72           C  
ATOM    315  C   VAL A  78      51.024 -38.801 194.556  1.00 95.84           C  
ATOM    316  O   VAL A  78      51.910 -38.436 193.776  1.00 95.49           O  
ATOM    317  CB  VAL A  78      51.985 -40.411 196.299  1.00 95.96           C  
ATOM    318  CG1 VAL A  78      51.775 -39.333 197.356  1.00 95.81           C  
ATOM    319  CG2 VAL A  78      51.855 -41.803 196.911  1.00 96.96           C  
ATOM    320  HN  VAL A  78      52.151 -41.745 194.116  1.00  0.00           H  
ATOM    321  N   GLY A  79      50.003 -38.038 194.935  1.00 92.27           N  
ATOM    322  CA  GLY A  79      49.835 -36.648 194.533  1.00 91.21           C  
ATOM    323  C   GLY A  79      49.440 -36.415 193.089  1.00 94.11           C  
ATOM    324  O   GLY A  79      49.155 -35.272 192.724  1.00 93.30           O  
ATOM    325  HN  GLY A  79      49.296 -38.450 195.543  1.00  0.00           H  
ATOM    326  N   ARG A  80      49.425 -37.482 192.255  1.00 90.88           N  
ATOM    327  CA  ARG A  80      49.067 -37.418 190.832  1.00 90.02           C  
ATOM    328  C   ARG A  80      47.576 -37.151 190.682  1.00 95.00           C  
ATOM    329  O   ARG A  80      46.760 -37.892 191.227  1.00 95.56           O  
ATOM    330  CB  ARG A  80      49.485 -38.706 190.100  1.00 90.10           C  
ATOM    331  CG  ARG A  80      49.169 -38.725 188.607  1.00 97.28           C  
ATOM    332  CD  ARG A  80      49.852 -39.876 187.904  1.00102.86           C  
ATOM    333  NE  ARG A  80      49.162 -41.152 188.097  1.00106.33           N  
ATOM    334  CZ  ARG A  80      49.782 -42.316 188.268  1.00118.05           C  
ATOM    335  NH1 ARG A  80      51.111 -42.375 188.289  1.00 94.98           N1+
ATOM    336  NH2 ARG A  80      49.080 -43.430 188.430  1.00110.30           N  
ATOM    337  HN  ARG A  80      49.679 -38.391 192.641  1.00  0.00           H  
ATOM    338  HE  ARG A  80      48.142 -41.148 188.101  1.00  0.00           H  
ATOM    339 1HH1 ARG A  80      51.587 -43.268 188.420  1.00  0.00           H  
ATOM    340 2HH1 ARG A  80      51.651 -41.519 188.164  1.00  0.00           H  
ATOM    341 1HH2 ARG A  80      49.556 -44.323 188.561  1.00  0.00           H  
ATOM    342 2HH2 ARG A  80      48.061 -43.385 188.414  1.00  0.00           H  
ATOM    343  N   SER A  81      47.235 -36.079 189.955  1.00 91.80           N  
ATOM    344  CA  SER A  81      45.859 -35.635 189.732  1.00 91.86           C  
ATOM    345  C   SER A  81      45.287 -36.037 188.353  1.00 95.78           C  
ATOM    346  O   SER A  81      46.026 -36.501 187.477  1.00 94.91           O  
ATOM    347  CB  SER A  81      45.761 -34.125 189.932  1.00 95.20           C  
ATOM    348  OG  SER A  81      46.431 -33.423 188.897  1.00101.74           O  
ATOM    349  HN  SER A  81      47.985 -35.536 189.528  1.00  0.00           H  
ATOM    350  HG  SER A  81      46.370 -32.483 189.021  1.00  0.00           H  
ATOM    351  N   VAL A  82      43.958 -35.826 188.174  1.00 92.30           N  
ATOM    352  CA  VAL A  82      43.190 -36.088 186.953  1.00 91.81           C  
ATOM    353  C   VAL A  82      43.849 -35.323 185.805  1.00 95.10           C  
ATOM    354  O   VAL A  82      43.983 -35.859 184.702  1.00 95.46           O  
ATOM    355  CB  VAL A  82      41.699 -35.691 187.135  1.00 96.28           C  
ATOM    356  CG1 VAL A  82      40.881 -35.969 185.877  1.00 96.20           C  
ATOM    357  CG2 VAL A  82      41.078 -36.399 188.337  1.00 97.02           C  
ATOM    358  HN  VAL A  82      43.442 -35.447 188.968  1.00  0.00           H  
ATOM    359  N   THR A  83      44.311 -34.093 186.089  1.00 90.17           N  
ATOM    360  CA  THR A  83      45.005 -33.255 185.120  1.00 88.88           C  
ATOM    361  C   THR A  83      46.354 -33.870 184.751  1.00 91.60           C  
ATOM    362  O   THR A  83      46.679 -33.895 183.568  1.00 91.47           O  
ATOM    363  CB  THR A  83      45.129 -31.829 185.631  1.00 95.19           C  
ATOM    364  CG2 THR A  83      45.440 -30.851 184.527  1.00 91.22           C  
ATOM    365  OG1 THR A  83      43.909 -31.464 186.273  1.00 96.60           O  
ATOM    366  HN  THR A  83      44.168 -33.728 187.031  1.00  0.00           H  
ATOM    367  HG1 THR A  83      43.713 -32.080 186.969  1.00  0.00           H  
ATOM    368  N   ASP A  84      47.109 -34.408 185.744  1.00 87.28           N  
ATOM    369  CA  ASP A  84      48.409 -35.053 185.519  1.00 86.67           C  
ATOM    370  C   ASP A  84      48.266 -36.262 184.589  1.00 89.76           C  
ATOM    371  O   ASP A  84      49.142 -36.495 183.752  1.00 88.48           O  
ATOM    372  CB  ASP A  84      49.092 -35.431 186.847  1.00 89.04           C  
ATOM    373  CG  ASP A  84      49.495 -34.248 187.720  1.00100.84           C  
ATOM    374  OD1 ASP A  84      49.948 -33.222 187.163  1.00102.14           O  
ATOM    375  OD2 ASP A  84      49.376 -34.355 188.962  1.00105.52           O1-
ATOM    376  HN  ASP A  84      46.753 -34.361 186.699  1.00  0.00           H  
ATOM    377  N   VAL A  85      47.115 -36.973 184.686  1.00 86.41           N  
ATOM    378  CA  VAL A  85      46.762 -38.116 183.836  1.00 85.97           C  
ATOM    379  C   VAL A  85      46.549 -37.629 182.392  1.00 90.04           C  
ATOM    380  O   VAL A  85      47.108 -38.221 181.469  1.00 89.83           O  
ATOM    381  CB  VAL A  85      45.541 -38.905 184.375  1.00 89.85           C  
ATOM    382  CG1 VAL A  85      45.214 -40.100 183.479  1.00 90.01           C  
ATOM    383  CG2 VAL A  85      45.773 -39.366 185.809  1.00 90.04           C  
ATOM    384  HN  VAL A  85      46.445 -36.693 185.403  1.00  0.00           H  
ATOM    385  N   TYR A  86      45.778 -36.532 182.206  1.00 86.30           N  
ATOM    386  CA  TYR A  86      45.537 -35.948 180.887  1.00 85.80           C  
ATOM    387  C   TYR A  86      46.816 -35.427 180.251  1.00 87.81           C  
ATOM    388  O   TYR A  86      47.034 -35.687 179.075  1.00 87.29           O  
ATOM    389  CB  TYR A  86      44.472 -34.858 180.944  1.00 87.88           C  
ATOM    390  CG  TYR A  86      43.086 -35.335 181.334  1.00 92.08           C  
ATOM    391  CD1 TYR A  86      42.604 -36.576 180.914  1.00 94.77           C  
ATOM    392  CD2 TYR A  86      42.220 -34.509 182.043  1.00 93.70           C  
ATOM    393  CE1 TYR A  86      41.316 -37.004 181.243  1.00 96.40           C  
ATOM    394  CE2 TYR A  86      40.928 -34.921 182.371  1.00 95.54           C  
ATOM    395  CZ  TYR A  86      40.480 -36.168 181.967  1.00105.00           C  
ATOM    396  OH  TYR A  86      39.204 -36.561 182.294  1.00109.43           O  
ATOM    397  HN  TYR A  86      45.347 -36.094 183.020  1.00  0.00           H  
ATOM    398  HH  TYR A  86      38.631 -35.988 182.790  1.00  0.00           H  
ATOM    399  N   LEU A  87      47.687 -34.756 181.038  1.00 83.90           N  
ATOM    400  CA  LEU A  87      48.993 -34.243 180.595  1.00 83.45           C  
ATOM    401  C   LEU A  87      49.952 -35.388 180.206  1.00 86.65           C  
ATOM    402  O   LEU A  87      50.778 -35.215 179.305  1.00 85.53           O  
ATOM    403  CB  LEU A  87      49.634 -33.321 181.657  1.00 83.55           C  
ATOM    404  CG  LEU A  87      48.939 -31.965 181.928  1.00 88.42           C  
ATOM    405  CD1 LEU A  87      49.375 -31.370 183.259  1.00 88.92           C  
ATOM    406  CD2 LEU A  87      49.173 -30.966 180.811  1.00 90.35           C  
ATOM    407  HN  LEU A  87      47.419 -34.594 182.009  1.00  0.00           H  
ATOM    408  N   LEU A  88      49.815 -36.557 180.869  1.00 83.39           N  
ATOM    409  CA  LEU A  88      50.590 -37.770 180.594  1.00 83.59           C  
ATOM    410  C   LEU A  88      50.176 -38.336 179.234  1.00 88.09           C  
ATOM    411  O   LEU A  88      51.031 -38.819 178.495  1.00 88.10           O  
ATOM    412  CB  LEU A  88      50.357 -38.816 181.715  1.00 84.19           C  
ATOM    413  CG  LEU A  88      50.908 -40.252 181.539  1.00 89.06           C  
ATOM    414  CD1 LEU A  88      52.396 -40.325 181.843  1.00 89.44           C  
ATOM    415  CD2 LEU A  88      50.172 -41.225 182.438  1.00 91.53           C  
ATOM    416  HN  LEU A  88      49.121 -36.598 181.616  1.00  0.00           H  
ATOM    417  N   ASN A  89      48.867 -38.280 178.910  1.00 84.99           N  
ATOM    418  CA  ASN A  89      48.331 -38.762 177.636  1.00 84.98           C  
ATOM    419  C   ASN A  89      48.759 -37.855 176.485  1.00 89.66           C  
ATOM    420  O   ASN A  89      49.085 -38.342 175.405  1.00 88.98           O  
ATOM    421  CB  ASN A  89      46.823 -38.892 177.709  1.00 84.23           C  
ATOM    422  CG  ASN A  89      46.391 -40.160 178.377  1.00104.15           C  
ATOM    423  ND2 ASN A  89      46.133 -40.091 179.671  1.00 97.65           N  
ATOM    424  OD1 ASN A  89      46.287 -41.214 177.745  1.00 97.22           O  
ATOM    425  HN  ASN A  89      48.218 -37.881 179.588  1.00  0.00           H  
ATOM    426 1HD2 ASN A  89      45.839 -40.955 180.126  1.00  0.00           H  
ATOM    427 2HD2 ASN A  89      46.219 -39.219 180.194  1.00  0.00           H  
ATOM    428  N   LEU A  90      48.807 -36.542 176.752  1.00 87.62           N  
ATOM    429  CA  LEU A  90      49.246 -35.493 175.841  1.00 88.36           C  
ATOM    430  C   LEU A  90      50.722 -35.719 175.488  1.00 93.35           C  
ATOM    431  O   LEU A  90      51.099 -35.585 174.320  1.00 93.49           O  
ATOM    432  CB  LEU A  90      49.074 -34.135 176.536  1.00 88.69           C  
ATOM    433  CG  LEU A  90      48.710 -32.965 175.640  1.00 94.26           C  
ATOM    434  CD1 LEU A  90      47.205 -32.830 175.507  1.00 94.83           C  
ATOM    435  CD2 LEU A  90      49.279 -31.682 176.188  1.00 97.20           C  
ATOM    436  HN  LEU A  90      48.507 -36.249 177.682  1.00  0.00           H  
ATOM    437  N   ALA A  91      51.544 -36.090 176.503  1.00 90.02           N  
ATOM    438  CA  ALA A  91      52.972 -36.397 176.372  1.00 89.66           C  
ATOM    439  C   ALA A  91      53.167 -37.607 175.472  1.00 94.03           C  
ATOM    440  O   ALA A  91      54.095 -37.606 174.670  1.00 94.61           O  
ATOM    441  CB  ALA A  91      53.590 -36.659 177.740  1.00 90.29           C  
ATOM    442  HN  ALA A  91      51.134 -36.161 177.434  1.00  0.00           H  
ATOM    443  N   LEU A  92      52.277 -38.621 175.578  1.00 90.04           N  
ATOM    444  CA  LEU A  92      52.319 -39.822 174.745  1.00 89.75           C  
ATOM    445  C   LEU A  92      51.880 -39.495 173.311  1.00 94.19           C  
ATOM    446  O   LEU A  92      52.483 -40.005 172.364  1.00 93.57           O  
ATOM    447  CB  LEU A  92      51.468 -40.949 175.356  1.00 89.72           C  
ATOM    448  CG  LEU A  92      51.213 -42.193 174.490  1.00 94.45           C  
ATOM    449  CD1 LEU A  92      52.487 -43.002 174.263  1.00 94.19           C  
ATOM    450  CD2 LEU A  92      50.145 -43.057 175.105  1.00 97.83           C  
ATOM    451  HN  LEU A  92      51.537 -38.543 176.276  1.00  0.00           H  
ATOM    452  N   ALA A  93      50.857 -38.625 173.156  1.00 91.60           N  
ATOM    453  CA  ALA A  93      50.366 -38.186 171.848  1.00 92.50           C  
ATOM    454  C   ALA A  93      51.463 -37.434 171.069  1.00 98.74           C  
ATOM    455  O   ALA A  93      51.614 -37.657 169.864  1.00 99.02           O  
ATOM    456  CB  ALA A  93      49.127 -37.319 172.004  1.00 93.41           C  
ATOM    457  HN  ALA A  93      50.404 -38.256 173.992  1.00  0.00           H  
ATOM    458  N   ASP A  94      52.256 -36.589 171.767  1.00 96.23           N  
ATOM    459  CA  ASP A  94      53.373 -35.856 171.167  1.00 96.98           C  
ATOM    460  C   ASP A  94      54.559 -36.785 170.913  1.00100.31           C  
ATOM    461  O   ASP A  94      55.289 -36.588 169.946  1.00 99.62           O  
ATOM    462  CB  ASP A  94      53.793 -34.669 172.048  1.00 99.70           C  
ATOM    463  CG  ASP A  94      52.964 -33.410 171.851  1.00117.74           C  
ATOM    464  OD1 ASP A  94      52.799 -32.979 170.680  1.00120.29           O  
ATOM    465  OD2 ASP A  94      52.498 -32.839 172.867  1.00124.90           O1-
ATOM    466  HN  ASP A  94      52.067 -36.456 172.760  1.00  0.00           H  
ATOM    467  N   LEU A  95      54.734 -37.801 171.777  1.00 97.33           N  
ATOM    468  CA  LEU A  95      55.794 -38.805 171.685  1.00 97.62           C  
ATOM    469  C   LEU A  95      55.614 -39.660 170.439  1.00102.81           C  
ATOM    470  O   LEU A  95      56.608 -40.003 169.811  1.00102.74           O  
ATOM    471  CB  LEU A  95      55.816 -39.683 172.962  1.00 97.50           C  
ATOM    472  CG  LEU A  95      57.040 -40.582 173.288  1.00102.44           C  
ATOM    473  CD1 LEU A  95      56.917 -41.964 172.656  1.00104.83           C  
ATOM    474  CD2 LEU A  95      58.387 -39.904 172.981  1.00102.99           C  
ATOM    475  HN  LEU A  95      54.078 -37.877 172.555  1.00  0.00           H  
ATOM    476  N   LEU A  96      54.360 -39.999 170.081  1.00100.68           N  
ATOM    477  CA  LEU A  96      54.043 -40.806 168.899  1.00101.42           C  
ATOM    478  C   LEU A  96      54.233 -40.023 167.598  1.00107.08           C  
ATOM    479  O   LEU A  96      54.746 -40.578 166.625  1.00106.84           O  
ATOM    480  CB  LEU A  96      52.617 -41.367 168.982  1.00101.65           C  
ATOM    481  CG  LEU A  96      52.437 -42.569 169.894  1.00106.39           C  
ATOM    482  CD1 LEU A  96      51.079 -42.541 170.567  1.00107.09           C  
ATOM    483  CD2 LEU A  96      52.650 -43.874 169.143  1.00108.50           C  
ATOM    484  HN  LEU A  96      53.588 -39.676 170.665  1.00  0.00           H  
ATOM    485  N   PHE A  97      53.824 -38.735 167.587  1.00104.70           N  
ATOM    486  CA  PHE A  97      53.950 -37.829 166.446  1.00105.62           C  
ATOM    487  C   PHE A  97      55.417 -37.524 166.156  1.00109.92           C  
ATOM    488  O   PHE A  97      55.773 -37.317 164.998  1.00110.75           O  
ATOM    489  CB  PHE A  97      53.152 -36.541 166.700  1.00108.15           C  
ATOM    490  CG  PHE A  97      53.374 -35.394 165.741  1.00111.18           C  
ATOM    491  CD1 PHE A  97      53.118 -35.539 164.382  1.00115.59           C  
ATOM    492  CD2 PHE A  97      53.788 -34.152 166.204  1.00114.07           C  
ATOM    493  CE1 PHE A  97      53.322 -34.475 163.498  1.00117.76           C  
ATOM    494  CE2 PHE A  97      53.974 -33.083 165.322  1.00118.13           C  
ATOM    495  CZ  PHE A  97      53.739 -33.252 163.976  1.00117.12           C  
ATOM    496  HN  PHE A  97      53.396 -38.368 168.437  1.00  0.00           H  
ATOM    497  N   ALA A  98      56.265 -37.521 167.204  1.00105.70           N  
ATOM    498  CA  ALA A  98      57.711 -37.298 167.129  1.00105.45           C  
ATOM    499  C   ALA A  98      58.369 -38.394 166.323  1.00108.97           C  
ATOM    500  O   ALA A  98      59.271 -38.108 165.543  1.00109.47           O  
ATOM    501  CB  ALA A  98      58.303 -37.279 168.524  1.00105.90           C  
ATOM    502  HN  ALA A  98      55.866 -37.688 168.128  1.00  0.00           H  
ATOM    503  N   LEU A  99      57.895 -39.643 166.490  1.00105.00           N  
ATOM    504  CA  LEU A  99      58.393 -40.832 165.795  1.00104.97           C  
ATOM    505  C   LEU A  99      58.249 -40.758 164.267  1.00109.99           C  
ATOM    506  O   LEU A  99      59.059 -41.361 163.557  1.00110.60           O  
ATOM    507  CB  LEU A  99      57.714 -42.104 166.327  1.00104.41           C  
ATOM    508  CG  LEU A  99      57.906 -42.430 167.809  1.00108.66           C  
ATOM    509  CD1 LEU A  99      56.853 -43.420 168.281  1.00108.85           C  
ATOM    510  CD2 LEU A  99      59.315 -42.940 168.103  1.00109.86           C  
ATOM    511  HN  LEU A  99      57.130 -39.771 167.152  1.00  0.00           H  
ATOM    512  N   THR A 100      57.231 -40.027 163.763  1.00105.82           N  
ATOM    513  CA  THR A 100      56.999 -39.881 162.325  1.00105.93           C  
ATOM    514  C   THR A 100      57.902 -38.824 161.669  1.00110.79           C  
ATOM    515  O   THR A 100      58.069 -38.854 160.447  1.00111.36           O  
ATOM    516  CB  THR A 100      55.519 -39.637 162.015  1.00109.19           C  
ATOM    517  CG2 THR A 100      54.637 -40.788 162.438  1.00106.86           C  
ATOM    518  OG1 THR A 100      55.088 -38.422 162.622  1.00105.87           O  
ATOM    519  HN  THR A 100      56.598 -39.558 164.411  1.00  0.00           H  
ATOM    520  HG1 THR A 100      55.643 -37.698 162.356  1.00  0.00           H  
ATOM    521  N   LEU A 101      58.489 -37.909 162.469  1.00107.19           N  
ATOM    522  CA  LEU A 101      59.348 -36.824 161.981  1.00108.14           C  
ATOM    523  C   LEU A 101      60.598 -37.285 161.178  1.00113.88           C  
ATOM    524  O   LEU A 101      60.845 -36.659 160.145  1.00114.33           O  
ATOM    525  CB  LEU A 101      59.749 -35.862 163.104  1.00107.89           C  
ATOM    526  CG  LEU A 101      58.615 -35.038 163.710  1.00112.42           C  
ATOM    527  CD1 LEU A 101      59.034 -34.428 165.028  1.00112.40           C  
ATOM    528  CD2 LEU A 101      58.133 -33.960 162.752  1.00115.96           C  
ATOM    529  HN  LEU A 101      58.326 -37.976 163.474  1.00  0.00           H  
ATOM    530  N   PRO A 102      61.377 -38.346 161.554  1.00110.97           N  
ATOM    531  CA  PRO A 102      62.526 -38.736 160.709  1.00111.51           C  
ATOM    532  C   PRO A 102      62.128 -39.331 159.342  1.00116.57           C  
ATOM    533  O   PRO A 102      62.879 -39.200 158.369  1.00116.46           O  
ATOM    534  CB  PRO A 102      63.298 -39.723 161.589  1.00112.32           C  
ATOM    535  CG  PRO A 102      62.280 -40.304 162.484  1.00115.89           C  
ATOM    536  CD  PRO A 102      61.272 -39.223 162.741  1.00111.61           C  
ATOM    537  N   ILE A 103      60.931 -39.954 159.267  1.00113.65           N  
ATOM    538  CA  ILE A 103      60.359 -40.526 158.035  1.00114.04           C  
ATOM    539  C   ILE A 103      59.877 -39.358 157.152  1.00119.53           C  
ATOM    540  O   ILE A 103      60.014 -39.417 155.933  1.00119.30           O  
ATOM    541  CB  ILE A 103      59.237 -41.567 158.346  1.00116.28           C  
ATOM    542  CG1 ILE A 103      59.651 -42.508 159.519  1.00115.69           C  
ATOM    543  CG2 ILE A 103      58.870 -42.375 157.092  1.00116.55           C  
ATOM    544  CD1 ILE A 103      58.542 -42.908 160.505  1.00122.60           C  
ATOM    545  HN  ILE A 103      60.384 -40.034 160.124  1.00  0.00           H  
ATOM    546  N   TRP A 104      59.359 -38.284 157.789  1.00117.75           N  
ATOM    547  CA  TRP A 104      58.922 -37.049 157.140  1.00119.59           C  
ATOM    548  C   TRP A 104      60.128 -36.234 156.661  1.00124.07           C  
ATOM    549  O   TRP A 104      59.997 -35.467 155.709  1.00125.12           O  
ATOM    550  CB  TRP A 104      58.099 -36.183 158.102  1.00118.72           C  
ATOM    551  CG  TRP A 104      56.612 -36.386 158.069  1.00120.43           C  
ATOM    552  CD1 TRP A 104      55.787 -36.529 159.149  1.00122.63           C  
ATOM    553  CD2 TRP A 104      55.756 -36.338 156.915  1.00121.80           C  
ATOM    554  CE2 TRP A 104      54.427 -36.503 157.372  1.00126.01           C  
ATOM    555  CE3 TRP A 104      55.982 -36.195 155.533  1.00124.59           C  
ATOM    556  NE1 TRP A 104      54.474 -36.593 158.741  1.00122.94           N  
ATOM    557  CZ2 TRP A 104      53.331 -36.540 156.495  1.00126.67           C  
ATOM    558  CZ3 TRP A 104      54.899 -36.241 154.667  1.00127.32           C  
ATOM    559  CH2 TRP A 104      53.592 -36.406 155.147  1.00127.79           C  
ATOM    560  HN  TRP A 104      59.266 -38.340 158.803  1.00  0.00           H  
ATOM    561  HE1 TRP A 104      53.666 -36.691 159.356  1.00  0.00           H  
ATOM    562  N   ALA A 105      61.282 -36.361 157.352  1.00119.74           N  
ATOM    563  CA  ALA A 105      62.524 -35.658 157.022  1.00120.49           C  
ATOM    564  C   ALA A 105      63.103 -36.174 155.709  1.00125.30           C  
ATOM    565  O   ALA A 105      63.523 -35.369 154.872  1.00126.98           O  
ATOM    566  CB  ALA A 105      63.538 -35.820 158.142  1.00120.45           C  
ATOM    567  HN  ALA A 105      61.289 -36.988 158.157  1.00  0.00           H  
ATOM    568  N   ALA A 106      63.095 -37.512 155.517  1.00120.03           N  
ATOM    569  CA  ALA A 106      63.566 -38.155 154.289  1.00119.99           C  
ATOM    570  C   ALA A 106      62.558 -37.912 153.156  1.00124.70           C  
ATOM    571  O   ALA A 106      62.936 -37.901 151.985  1.00125.43           O  
ATOM    572  CB  ALA A 106      63.764 -39.642 154.520  1.00119.28           C  
ATOM    573  HN  ALA A 106      62.742 -38.105 156.268  1.00  0.00           H  
ATOM    574  N   SER A 107      61.283 -37.659 153.528  1.00120.95           N  
ATOM    575  CA  SER A 107      60.173 -37.352 152.626  1.00121.84           C  
ATOM    576  C   SER A 107      60.313 -35.962 151.978  1.00128.37           C  
ATOM    577  O   SER A 107      59.583 -35.672 151.027  1.00130.03           O  
ATOM    578  CB  SER A 107      58.841 -37.467 153.365  1.00123.67           C  
ATOM    579  OG  SER A 107      57.761 -36.865 152.668  1.00131.24           O  
ATOM    580  HN  SER A 107      61.077 -37.684 154.527  1.00  0.00           H  
ATOM    581  HG  SER A 107      56.933 -36.937 153.128  1.00  0.00           H  
ATOM    582  N   LYS A 108      61.239 -35.113 152.472  1.00124.85           N  
ATOM    583  CA  LYS A 108      61.453 -33.770 151.925  1.00126.54           C  
ATOM    584  C   LYS A 108      62.556 -33.765 150.872  1.00132.03           C  
ATOM    585  O   LYS A 108      62.463 -33.031 149.886  1.00133.13           O  
ATOM    586  CB  LYS A 108      61.743 -32.746 153.041  1.00128.80           C  
ATOM    587  CG  LYS A 108      60.631 -32.599 154.093  1.00143.54           C  
ATOM    588  CD  LYS A 108      59.425 -31.789 153.610  1.00155.21           C  
ATOM    589  CE  LYS A 108      58.270 -31.875 154.576  1.00165.90           C  
ATOM    590  NZ  LYS A 108      57.109 -31.061 154.124  1.00178.20           N1+
ATOM    591  HN  LYS A 108      61.813 -35.418 153.258  1.00  0.00           H  
ATOM    592  HZ1 LYS A 108      56.328 -31.119 154.777  1.00  0.00           H  
ATOM    593  HZ2 LYS A 108      56.822 -31.316 153.179  1.00  0.00           H  
ATOM    594  HZ3 LYS A 108      57.379 -30.092 153.953  1.00  0.00           H  
ATOM    595  N   VAL A 109      63.591 -34.598 151.086  1.00128.55           N  
ATOM    596  CA  VAL A 109      64.763 -34.774 150.216  1.00129.79           C  
ATOM    597  C   VAL A 109      64.310 -35.381 148.874  1.00135.30           C  
ATOM    598  O   VAL A 109      64.561 -34.809 147.809  1.00136.91           O  
ATOM    599  CB  VAL A 109      65.835 -35.647 150.933  1.00132.27           C  
ATOM    600  CG1 VAL A 109      67.060 -35.868 150.051  1.00133.23           C  
ATOM    601  CG2 VAL A 109      66.239 -35.038 152.275  1.00131.27           C  
ATOM    602  HN  VAL A 109      63.559 -35.163 151.935  1.00  0.00           H  
ATOM    603  N   ASN A 110      63.640 -36.540 148.957  1.00130.88           N  
ATOM    604  CA  ASN A 110      63.033 -37.300 147.862  1.00131.26           C  
ATOM    605  C   ASN A 110      61.587 -37.473 148.308  1.00133.52           C  
ATOM    606  O   ASN A 110      61.319 -37.330 149.499  1.00132.04           O  
ATOM    607  CB  ASN A 110      63.701 -38.673 147.720  1.00131.77           C  
ATOM    608  CG  ASN A 110      65.201 -38.646 147.870  1.00157.50           C  
ATOM    609  ND2 ASN A 110      65.903 -38.369 146.778  1.00151.43           N  
ATOM    610  OD1 ASN A 110      65.740 -38.862 148.963  1.00150.16           O  
ATOM    611  HN  ASN A 110      63.542 -36.938 149.891  1.00  0.00           H  
ATOM    612 1HD2 ASN A 110      66.918 -38.351 146.879  1.00  0.00           H  
ATOM    613 2HD2 ASN A 110      65.459 -38.191 145.877  1.00  0.00           H  
ATOM    614  N   GLY A 111      60.678 -37.786 147.391  1.00129.87           N  
ATOM    615  CA  GLY A 111      59.263 -37.950 147.722  1.00128.84           C  
ATOM    616  C   GLY A 111      58.902 -39.127 148.613  1.00129.18           C  
ATOM    617  O   GLY A 111      59.755 -39.686 149.309  1.00126.89           O  
ATOM    618  HN  GLY A 111      60.977 -37.916 146.424  1.00  0.00           H  
ATOM    619  N   TRP A 112      57.623 -39.509 148.607  1.00125.22           N  
ATOM    620  CA  TRP A 112      57.172 -40.636 149.408  1.00123.24           C  
ATOM    621  C   TRP A 112      57.423 -41.971 148.684  1.00128.11           C  
ATOM    622  O   TRP A 112      56.583 -42.440 147.908  1.00128.22           O  
ATOM    623  CB  TRP A 112      55.716 -40.458 149.855  1.00121.80           C  
ATOM    624  CG  TRP A 112      55.362 -41.349 151.002  1.00120.82           C  
ATOM    625  CD1 TRP A 112      54.789 -42.583 150.932  1.00123.35           C  
ATOM    626  CD2 TRP A 112      55.641 -41.113 152.387  1.00119.08           C  
ATOM    627  CE2 TRP A 112      55.180 -42.238 153.105  1.00121.76           C  
ATOM    628  CE3 TRP A 112      56.211 -40.044 153.099  1.00119.95           C  
ATOM    629  NE1 TRP A 112      54.656 -43.115 152.193  1.00121.17           N  
ATOM    630  CZ2 TRP A 112      55.273 -42.328 154.498  1.00119.43           C  
ATOM    631  CZ3 TRP A 112      56.306 -40.134 154.478  1.00119.81           C  
ATOM    632  CH2 TRP A 112      55.840 -41.265 155.163  1.00119.26           C  
ATOM    633  HN  TRP A 112      56.951 -39.002 148.031  1.00  0.00           H  
ATOM    634  HE1 TRP A 112      54.235 -44.017 152.414  1.00  0.00           H  
ATOM    635  N   ILE A 113      58.609 -42.560 148.933  1.00125.06           N  
ATOM    636  CA  ILE A 113      59.066 -43.834 148.349  1.00125.47           C  
ATOM    637  C   ILE A 113      58.760 -45.018 149.283  1.00129.81           C  
ATOM    638  O   ILE A 113      58.579 -46.150 148.824  1.00129.45           O  
ATOM    639  CB  ILE A 113      60.595 -43.811 148.038  1.00128.50           C  
ATOM    640  CG1 ILE A 113      61.156 -42.390 147.862  1.00129.85           C  
ATOM    641  CG2 ILE A 113      60.937 -44.697 146.839  1.00130.28           C  
ATOM    642  CD1 ILE A 113      62.217 -42.051 148.857  1.00134.41           C  
ATOM    643  HN  ILE A 113      59.242 -42.086 149.578  1.00  0.00           H  
ATOM    644  N   PHE A 114      58.724 -44.732 150.594  1.00126.37           N  
ATOM    645  CA  PHE A 114      58.569 -45.630 151.742  1.00125.06           C  
ATOM    646  C   PHE A 114      57.401 -46.623 151.661  1.00131.27           C  
ATOM    647  O   PHE A 114      57.467 -47.680 152.296  1.00130.13           O  
ATOM    648  CB  PHE A 114      58.505 -44.810 153.040  1.00125.70           C  
ATOM    649  CG  PHE A 114      59.451 -43.630 153.009  1.00127.33           C  
ATOM    650  CD1 PHE A 114      60.829 -43.820 153.038  1.00129.51           C  
ATOM    651  CD2 PHE A 114      58.966 -42.335 152.876  1.00130.34           C  
ATOM    652  CE1 PHE A 114      61.701 -42.732 152.957  1.00130.92           C  
ATOM    653  CE2 PHE A 114      59.842 -41.247 152.802  1.00133.53           C  
ATOM    654  CZ  PHE A 114      61.201 -41.454 152.838  1.00131.03           C  
ATOM    655  HN  PHE A 114      58.819 -43.743 150.826  1.00  0.00           H  
ATOM    656  N   GLY A 115      56.376 -46.309 150.875  1.00130.61           N  
ATOM    657  CA  GLY A 115      55.250 -47.213 150.694  1.00131.57           C  
ATOM    658  C   GLY A 115      53.880 -46.607 150.879  1.00138.15           C  
ATOM    659  O   GLY A 115      53.710 -45.626 151.605  1.00137.49           O  
ATOM    660  HN  GLY A 115      56.379 -45.413 150.387  1.00  0.00           H  
ATOM    661  N   THR A 116      52.889 -47.225 150.226  1.00137.15           N  
ATOM    662  CA  THR A 116      51.475 -46.841 150.272  1.00138.59           C  
ATOM    663  C   THR A 116      50.940 -47.024 151.702  1.00140.10           C  
ATOM    664  O   THR A 116      50.218 -46.163 152.205  1.00139.66           O  
ATOM    665  CB  THR A 116      50.685 -47.651 149.223  1.00156.10           C  
ATOM    666  CG2 THR A 116      51.086 -47.303 147.780  1.00157.67           C  
ATOM    667  OG1 THR A 116      50.907 -49.046 149.451  1.00159.10           O  
ATOM    668  HN  THR A 116      53.138 -48.029 149.649  1.00  0.00           H  
ATOM    669  HG1 THR A 116      50.659 -49.261 150.343  1.00  0.00           H  
ATOM    670  N   PHE A 117      51.359 -48.127 152.362  1.00134.92           N  
ATOM    671  CA  PHE A 117      51.025 -48.522 153.737  1.00133.13           C  
ATOM    672  C   PHE A 117      51.593 -47.545 154.768  1.00133.35           C  
ATOM    673  O   PHE A 117      50.870 -47.134 155.677  1.00132.38           O  
ATOM    674  CB  PHE A 117      51.512 -49.969 153.996  1.00134.36           C  
ATOM    675  CG  PHE A 117      51.903 -50.338 155.410  1.00134.60           C  
ATOM    676  CD1 PHE A 117      50.946 -50.771 156.324  1.00136.86           C  
ATOM    677  CD2 PHE A 117      53.234 -50.306 155.811  1.00136.86           C  
ATOM    678  CE1 PHE A 117      51.312 -51.135 157.624  1.00138.67           C  
ATOM    679  CE2 PHE A 117      53.598 -50.658 157.114  1.00136.85           C  
ATOM    680  CZ  PHE A 117      52.636 -51.076 158.011  1.00135.88           C  
ATOM    681  HN  PHE A 117      51.976 -48.755 151.848  1.00  0.00           H  
ATOM    682  N   LEU A 118      52.891 -47.187 154.628  1.00127.64           N  
ATOM    683  CA  LEU A 118      53.596 -46.258 155.512  1.00125.47           C  
ATOM    684  C   LEU A 118      52.976 -44.861 155.517  1.00128.77           C  
ATOM    685  O   LEU A 118      53.142 -44.140 156.502  1.00127.57           O  
ATOM    686  CB  LEU A 118      55.082 -46.193 155.169  1.00124.91           C  
ATOM    687  CG  LEU A 118      55.997 -46.722 156.250  1.00127.94           C  
ATOM    688  CD1 LEU A 118      56.614 -48.038 155.840  1.00127.91           C  
ATOM    689  CD2 LEU A 118      57.073 -45.718 156.583  1.00129.66           C  
ATOM    690  HN  LEU A 118      53.414 -47.593 153.852  1.00  0.00           H  
ATOM    691  N   CYS A 119      52.237 -44.489 154.439  1.00125.97           N  
ATOM    692  CA  CYS A 119      51.528 -43.210 154.374  1.00126.17           C  
ATOM    693  C   CYS A 119      50.431 -43.235 155.415  1.00129.00           C  
ATOM    694  O   CYS A 119      50.384 -42.348 156.256  1.00128.21           O  
ATOM    695  CB  CYS A 119      50.958 -42.936 152.986  1.00128.11           C  
ATOM    696  SG  CYS A 119      50.431 -41.219 152.745  1.00133.16           S  
ATOM    697  HN  CYS A 119      52.174 -45.126 153.644  1.00  0.00           H  
ATOM    698  N   LYS A 120      49.593 -44.294 155.389  1.00124.87           N  
ATOM    699  CA  LYS A 120      48.482 -44.525 156.312  1.00123.83           C  
ATOM    700  C   LYS A 120      48.958 -44.600 157.763  1.00125.06           C  
ATOM    701  O   LYS A 120      48.290 -44.059 158.641  1.00124.46           O  
ATOM    702  CB  LYS A 120      47.692 -45.782 155.904  1.00126.63           C  
ATOM    703  CG  LYS A 120      46.873 -45.574 154.635  1.00136.77           C  
ATOM    704  CD  LYS A 120      46.509 -46.861 153.920  1.00143.80           C  
ATOM    705  CE  LYS A 120      45.686 -46.564 152.688  1.00153.36           C  
ATOM    706  NZ  LYS A 120      45.201 -47.803 152.027  1.00162.65           N1+
ATOM    707  HN  LYS A 120      49.748 -44.993 154.663  1.00  0.00           H  
ATOM    708  HZ1 LYS A 120      44.645 -47.603 151.195  1.00  0.00           H  
ATOM    709  HZ2 LYS A 120      44.687 -48.394 152.681  1.00  0.00           H  
ATOM    710  HZ3 LYS A 120      45.973 -48.434 151.812  1.00  0.00           H  
ATOM    711  N   VAL A 121      50.133 -45.220 158.002  1.00119.92           N  
ATOM    712  CA  VAL A 121      50.746 -45.341 159.332  1.00118.10           C  
ATOM    713  C   VAL A 121      51.089 -43.948 159.878  1.00120.48           C  
ATOM    714  O   VAL A 121      50.627 -43.594 160.963  1.00119.75           O  
ATOM    715  CB  VAL A 121      51.981 -46.291 159.332  1.00121.29           C  
ATOM    716  CG1 VAL A 121      52.704 -46.278 160.681  1.00119.77           C  
ATOM    717  CG2 VAL A 121      51.583 -47.713 158.954  1.00121.39           C  
ATOM    718  HN  VAL A 121      50.627 -45.630 157.209  1.00  0.00           H  
ATOM    719  N   VAL A 122      51.863 -43.160 159.104  1.00116.12           N  
ATOM    720  CA  VAL A 122      52.301 -41.811 159.461  1.00115.37           C  
ATOM    721  C   VAL A 122      51.120 -40.815 159.526  1.00119.94           C  
ATOM    722  O   VAL A 122      51.012 -40.081 160.510  1.00119.38           O  
ATOM    723  CB  VAL A 122      53.456 -41.337 158.542  1.00119.36           C  
ATOM    724  CG1 VAL A 122      53.689 -39.835 158.650  1.00119.56           C  
ATOM    725  CG2 VAL A 122      54.742 -42.099 158.853  1.00118.13           C  
ATOM    726  HN  VAL A 122      52.165 -43.532 158.204  1.00  0.00           H  
ATOM    727  N   SER A 123      50.233 -40.814 158.511  1.00117.13           N  
ATOM    728  CA  SER A 123      49.063 -39.929 158.437  1.00117.46           C  
ATOM    729  C   SER A 123      48.079 -40.115 159.588  1.00119.61           C  
ATOM    730  O   SER A 123      47.467 -39.136 160.012  1.00119.24           O  
ATOM    731  CB  SER A 123      48.344 -40.074 157.100  1.00122.57           C  
ATOM    732  OG  SER A 123      49.174 -39.665 156.025  1.00132.59           O  
ATOM    733  HN  SER A 123      50.384 -41.470 157.745  1.00  0.00           H  
ATOM    734  HG  SER A 123      48.726 -39.755 155.192  1.00  0.00           H  
ATOM    735  N   LEU A 124      47.929 -41.355 160.095  1.00115.13           N  
ATOM    736  CA  LEU A 124      47.030 -41.640 161.214  1.00114.58           C  
ATOM    737  C   LEU A 124      47.599 -41.096 162.523  1.00115.62           C  
ATOM    738  O   LEU A 124      46.862 -40.483 163.287  1.00115.18           O  
ATOM    739  CB  LEU A 124      46.713 -43.143 161.327  1.00114.91           C  
ATOM    740  CG  LEU A 124      45.733 -43.571 162.434  1.00120.17           C  
ATOM    741  CD1 LEU A 124      44.281 -43.262 162.062  1.00121.74           C  
ATOM    742  CD2 LEU A 124      45.893 -45.043 162.750  1.00123.32           C  
ATOM    743  HN  LEU A 124      48.461 -42.122 159.684  1.00  0.00           H  
ATOM    744  N   LEU A 125      48.904 -41.288 162.765  1.00109.98           N  
ATOM    745  CA  LEU A 125      49.545 -40.790 163.978  1.00108.08           C  
ATOM    746  C   LEU A 125      49.481 -39.259 164.087  1.00112.53           C  
ATOM    747  O   LEU A 125      49.101 -38.769 165.147  1.00112.22           O  
ATOM    748  CB  LEU A 125      50.991 -41.309 164.142  1.00106.98           C  
ATOM    749  CG  LEU A 125      51.247 -42.830 164.111  1.00110.74           C  
ATOM    750  CD1 LEU A 125      52.628 -43.146 164.609  1.00109.86           C  
ATOM    751  CD2 LEU A 125      50.240 -43.612 164.944  1.00113.36           C  
ATOM    752  HN  LEU A 125      49.465 -41.797 162.082  1.00  0.00           H  
ATOM    753  N   LYS A 126      49.780 -38.514 162.990  1.00109.60           N  
ATOM    754  CA  LYS A 126      49.752 -37.041 162.984  1.00109.78           C  
ATOM    755  C   LYS A 126      48.345 -36.450 163.194  1.00115.35           C  
ATOM    756  O   LYS A 126      48.220 -35.378 163.797  1.00114.87           O  
ATOM    757  CB  LYS A 126      50.432 -36.444 161.736  1.00112.46           C  
ATOM    758  CG  LYS A 126      49.673 -36.552 160.420  1.00123.26           C  
ATOM    759  CD  LYS A 126      50.304 -35.625 159.392  1.00134.83           C  
ATOM    760  CE  LYS A 126      49.646 -35.677 158.038  1.00144.27           C  
ATOM    761  NZ  LYS A 126      50.309 -34.753 157.081  1.00150.30           N1+
ATOM    762  HN  LYS A 126      50.036 -38.998 162.130  1.00  0.00           H  
ATOM    763  HZ1 LYS A 126      49.863 -34.788 156.164  1.00  0.00           H  
ATOM    764  HZ2 LYS A 126      51.311 -34.934 157.018  1.00  0.00           H  
ATOM    765  HZ3 LYS A 126      50.345 -33.800 157.444  1.00  0.00           H  
ATOM    766  N   GLU A 127      47.302 -37.155 162.713  1.00113.18           N  
ATOM    767  CA  GLU A 127      45.899 -36.759 162.853  1.00114.05           C  
ATOM    768  C   GLU A 127      45.383 -37.131 164.251  1.00116.16           C  
ATOM    769  O   GLU A 127      44.725 -36.306 164.891  1.00115.34           O  
ATOM    770  CB  GLU A 127      45.033 -37.401 161.752  1.00117.04           C  
ATOM    771  CG  GLU A 127      45.112 -36.712 160.398  1.00131.92           C  
ATOM    772  CD  GLU A 127      44.152 -35.552 160.218  1.00159.84           C  
ATOM    773  OE1 GLU A 127      44.443 -34.449 160.737  1.00157.53           O  
ATOM    774  OE2 GLU A 127      43.107 -35.745 159.556  1.00156.19           O1-
ATOM    775  HN  GLU A 127      47.503 -38.024 162.218  1.00  0.00           H  
ATOM    776  N   VAL A 128      45.706 -38.366 164.726  1.00111.56           N  
ATOM    777  CA  VAL A 128      45.330 -38.876 166.051  1.00110.27           C  
ATOM    778  C   VAL A 128      45.946 -37.989 167.132  1.00113.41           C  
ATOM    779  O   VAL A 128      45.223 -37.565 168.031  1.00112.69           O  
ATOM    780  CB  VAL A 128      45.608 -40.399 166.238  1.00113.36           C  
ATOM    781  CG1 VAL A 128      45.718 -40.795 167.708  1.00112.19           C  
ATOM    782  CG2 VAL A 128      44.538 -41.237 165.544  1.00114.08           C  
ATOM    783  HN  VAL A 128      46.248 -38.980 164.118  1.00  0.00           H  
ATOM    784  N   ASN A 129      47.240 -37.629 166.991  1.00110.17           N  
ATOM    785  CA  ASN A 129      47.934 -36.727 167.919  1.00109.88           C  
ATOM    786  C   ASN A 129      47.183 -35.387 168.080  1.00114.40           C  
ATOM    787  O   ASN A 129      47.132 -34.858 169.199  1.00114.00           O  
ATOM    788  CB  ASN A 129      49.407 -36.515 167.502  1.00111.84           C  
ATOM    789  CG  ASN A 129      49.957 -35.116 167.713  1.00139.19           C  
ATOM    790  ND2 ASN A 129      50.292 -34.775 168.954  1.00127.71           N  
ATOM    791  OD1 ASN A 129      50.078 -34.325 166.768  1.00138.45           O  
ATOM    792  HN  ASN A 129      47.762 -38.003 166.199  1.00  0.00           H  
ATOM    793 1HD2 ASN A 129      50.192 -35.427 169.732  1.00  0.00           H  
ATOM    794 2HD2 ASN A 129      50.662 -33.835 169.096  1.00  0.00           H  
ATOM    795  N   PHE A 130      46.585 -34.860 166.975  1.00110.71           N  
ATOM    796  CA  PHE A 130      45.830 -33.608 167.017  1.00110.32           C  
ATOM    797  C   PHE A 130      44.493 -33.768 167.724  1.00114.10           C  
ATOM    798  O   PHE A 130      44.266 -33.092 168.727  1.00112.91           O  
ATOM    799  CB  PHE A 130      45.654 -32.979 165.625  1.00112.96           C  
ATOM    800  CG  PHE A 130      44.889 -31.672 165.639  1.00114.80           C  
ATOM    801  CD1 PHE A 130      45.509 -30.488 166.019  1.00117.26           C  
ATOM    802  CD2 PHE A 130      43.551 -31.627 165.274  1.00117.87           C  
ATOM    803  CE1 PHE A 130      44.802 -29.283 166.039  1.00118.75           C  
ATOM    804  CE2 PHE A 130      42.842 -30.423 165.305  1.00121.45           C  
ATOM    805  CZ  PHE A 130      43.474 -29.259 165.684  1.00119.06           C  
ATOM    806  HN  PHE A 130      46.667 -35.356 166.087  1.00  0.00           H  
ATOM    807  N   TYR A 131      43.612 -34.648 167.203  1.00111.77           N  
ATOM    808  CA  TYR A 131      42.274 -34.879 167.759  1.00112.04           C  
ATOM    809  C   TYR A 131      42.305 -35.346 169.217  1.00113.83           C  
ATOM    810  O   TYR A 131      41.474 -34.888 169.997  1.00113.37           O  
ATOM    811  CB  TYR A 131      41.429 -35.819 166.872  1.00114.74           C  
ATOM    812  CG  TYR A 131      41.172 -35.290 165.474  1.00118.75           C  
ATOM    813  CD1 TYR A 131      40.521 -34.076 165.273  1.00121.57           C  
ATOM    814  CD2 TYR A 131      41.547 -36.021 164.350  1.00120.53           C  
ATOM    815  CE1 TYR A 131      40.284 -33.582 163.990  1.00123.98           C  
ATOM    816  CE2 TYR A 131      41.304 -35.545 163.060  1.00123.16           C  
ATOM    817  CZ  TYR A 131      40.667 -34.326 162.884  1.00132.28           C  
ATOM    818  OH  TYR A 131      40.422 -33.852 161.615  1.00135.55           O  
ATOM    819  HN  TYR A 131      43.891 -35.181 166.379  1.00  0.00           H  
ATOM    820  HH  TYR A 131      39.986 -33.017 161.494  1.00  0.00           H  
ATOM    821  N   SER A 132      43.282 -36.196 169.597  1.00109.03           N  
ATOM    822  CA  SER A 132      43.420 -36.658 170.980  1.00108.12           C  
ATOM    823  C   SER A 132      43.904 -35.510 171.871  1.00110.89           C  
ATOM    824  O   SER A 132      43.306 -35.267 172.918  1.00109.89           O  
ATOM    825  CB  SER A 132      44.371 -37.849 171.078  1.00111.79           C  
ATOM    826  OG  SER A 132      45.693 -37.501 170.693  1.00120.45           O  
ATOM    827  HN  SER A 132      43.946 -36.528 168.898  1.00  0.00           H  
ATOM    828  HG  SER A 132      46.285 -38.242 170.754  1.00  0.00           H  
ATOM    829  N   GLY A 133      44.950 -34.806 171.422  1.00106.99           N  
ATOM    830  CA  GLY A 133      45.546 -33.668 172.117  1.00106.00           C  
ATOM    831  C   GLY A 133      44.586 -32.515 172.336  1.00109.30           C  
ATOM    832  O   GLY A 133      44.575 -31.922 173.416  1.00108.39           O  
ATOM    833  HN  GLY A 133      45.360 -35.084 170.531  1.00  0.00           H  
ATOM    834  N   ILE A 134      43.754 -32.204 171.328  1.00106.12           N  
ATOM    835  CA  ILE A 134      42.778 -31.126 171.433  1.00106.13           C  
ATOM    836  C   ILE A 134      41.620 -31.529 172.355  1.00109.14           C  
ATOM    837  O   ILE A 134      41.129 -30.672 173.086  1.00109.16           O  
ATOM    838  CB  ILE A 134      42.322 -30.583 170.049  1.00110.71           C  
ATOM    839  CG1 ILE A 134      41.802 -29.135 170.169  1.00111.80           C  
ATOM    840  CG2 ILE A 134      41.322 -31.517 169.333  1.00112.35           C  
ATOM    841  CD1 ILE A 134      41.883 -28.272 168.917  1.00122.80           C  
ATOM    842  HN  ILE A 134      43.807 -32.739 170.461  1.00  0.00           H  
ATOM    843  N   TRP A 135      41.210 -32.826 172.348  1.00104.83           N  
ATOM    844  CA  TRP A 135      40.130 -33.343 173.206  1.00104.12           C  
ATOM    845  C   TRP A 135      40.563 -33.495 174.657  1.00103.65           C  
ATOM    846  O   TRP A 135      39.753 -33.256 175.549  1.00102.40           O  
ATOM    847  CB  TRP A 135      39.537 -34.651 172.667  1.00103.97           C  
ATOM    848  CG  TRP A 135      38.378 -34.436 171.742  1.00106.84           C  
ATOM    849  CD1 TRP A 135      38.379 -34.559 170.384  1.00110.73           C  
ATOM    850  CD2 TRP A 135      37.056 -34.005 172.106  1.00107.72           C  
ATOM    851  CE2 TRP A 135      36.300 -33.922 170.916  1.00113.13           C  
ATOM    852  CE3 TRP A 135      36.431 -33.696 173.328  1.00108.77           C  
ATOM    853  NE1 TRP A 135      37.132 -34.260 169.880  1.00111.72           N  
ATOM    854  CZ2 TRP A 135      34.963 -33.510 170.908  1.00113.62           C  
ATOM    855  CZ3 TRP A 135      35.099 -33.313 173.320  1.00111.23           C  
ATOM    856  CH2 TRP A 135      34.380 -33.221 172.123  1.00113.30           C  
ATOM    857  HN  TRP A 135      41.676 -33.476 171.714  1.00  0.00           H  
ATOM    858  HE1 TRP A 135      36.870 -34.286 168.895  1.00  0.00           H  
ATOM    859  N   LEU A 136      41.845 -33.874 174.891  1.00 98.00           N  
ATOM    860  CA  LEU A 136      42.443 -34.012 176.222  1.00 96.24           C  
ATOM    861  C   LEU A 136      42.512 -32.650 176.890  1.00 99.20           C  
ATOM    862  O   LEU A 136      42.314 -32.563 178.103  1.00 99.33           O  
ATOM    863  CB  LEU A 136      43.855 -34.608 176.152  1.00 95.53           C  
ATOM    864  CG  LEU A 136      43.972 -36.111 175.941  1.00 99.98           C  
ATOM    865  CD1 LEU A 136      45.333 -36.463 175.407  1.00 99.87           C  
ATOM    866  CD2 LEU A 136      43.679 -36.884 177.215  1.00102.11           C  
ATOM    867  HN  LEU A 136      42.434 -34.077 174.083  1.00  0.00           H  
ATOM    868  N   LEU A 137      42.782 -31.586 176.095  1.00 94.41           N  
ATOM    869  CA  LEU A 137      42.830 -30.205 176.573  1.00 93.42           C  
ATOM    870  C   LEU A 137      41.449 -29.721 177.001  1.00 96.45           C  
ATOM    871  O   LEU A 137      41.349 -28.935 177.940  1.00 95.21           O  
ATOM    872  CB  LEU A 137      43.439 -29.260 175.527  1.00 93.74           C  
ATOM    873  CG  LEU A 137      44.967 -29.235 175.446  1.00 97.99           C  
ATOM    874  CD1 LEU A 137      45.424 -28.411 174.279  1.00 98.61           C  
ATOM    875  CD2 LEU A 137      45.598 -28.694 176.724  1.00100.14           C  
ATOM    876  HN  LEU A 137      42.962 -31.759 175.106  1.00  0.00           H  
ATOM    877  N   ALA A 138      40.390 -30.218 176.339  1.00 93.85           N  
ATOM    878  CA  ALA A 138      39.007 -29.888 176.671  1.00 94.52           C  
ATOM    879  C   ALA A 138      38.596 -30.556 177.989  1.00 97.84           C  
ATOM    880  O   ALA A 138      37.804 -29.986 178.741  1.00 97.50           O  
ATOM    881  CB  ALA A 138      38.075 -30.313 175.545  1.00 96.42           C  
ATOM    882  HN  ALA A 138      40.561 -30.859 175.564  1.00  0.00           H  
ATOM    883  N   CYS A 139      39.150 -31.751 178.271  1.00 94.03           N  
ATOM    884  CA  CYS A 139      38.880 -32.516 179.488  1.00 93.79           C  
ATOM    885  C   CYS A 139      39.524 -31.868 180.690  1.00 96.37           C  
ATOM    886  O   CYS A 139      38.972 -31.937 181.789  1.00 95.41           O  
ATOM    887  CB  CYS A 139      39.313 -33.966 179.325  1.00 94.41           C  
ATOM    888  SG  CYS A 139      38.396 -34.860 178.048  1.00 99.45           S  
ATOM    889  HN  CYS A 139      39.800 -32.148 177.592  1.00  0.00           H  
ATOM    890  N   ILE A 140      40.673 -31.208 180.469  1.00 93.18           N  
ATOM    891  CA  ILE A 140      41.377 -30.435 181.484  1.00 93.35           C  
ATOM    892  C   ILE A 140      40.491 -29.224 181.823  1.00100.20           C  
ATOM    893  O   ILE A 140      40.270 -28.972 183.003  1.00100.07           O  
ATOM    894  CB  ILE A 140      42.815 -30.042 181.028  1.00 96.11           C  
ATOM    895  CG1 ILE A 140      43.735 -31.293 180.975  1.00 95.74           C  
ATOM    896  CG2 ILE A 140      43.410 -28.950 181.943  1.00 97.16           C  
ATOM    897  CD1 ILE A 140      45.133 -31.138 180.327  1.00 95.42           C  
ATOM    898  HN  ILE A 140      41.077 -31.251 179.534  1.00  0.00           H  
ATOM    899  N   SER A 141      39.924 -28.539 180.795  1.00 99.07           N  
ATOM    900  CA  SER A 141      39.017 -27.390 180.954  1.00100.09           C  
ATOM    901  C   SER A 141      37.806 -27.753 181.813  1.00106.24           C  
ATOM    902  O   SER A 141      37.529 -27.049 182.780  1.00106.25           O  
ATOM    903  CB  SER A 141      38.525 -26.870 179.606  1.00104.76           C  
ATOM    904  OG  SER A 141      39.377 -27.172 178.517  1.00115.74           O  
ATOM    905  HN  SER A 141      40.142 -28.842 179.846  1.00  0.00           H  
ATOM    906  HG  SER A 141      39.071 -26.848 177.678  1.00  0.00           H  
ATOM    907  N   VAL A 142      37.109 -28.862 181.476  1.00104.22           N  
ATOM    908  CA  VAL A 142      35.931 -29.374 182.191  1.00105.21           C  
ATOM    909  C   VAL A 142      36.242 -29.621 183.680  1.00109.91           C  
ATOM    910  O   VAL A 142      35.459 -29.215 184.544  1.00109.31           O  
ATOM    911  CB  VAL A 142      35.337 -30.616 181.466  1.00109.94           C  
ATOM    912  CG1 VAL A 142      34.405 -31.431 182.369  1.00110.18           C  
ATOM    913  CG2 VAL A 142      34.625 -30.205 180.178  1.00110.56           C  
ATOM    914  HN  VAL A 142      37.426 -29.385 180.660  1.00  0.00           H  
ATOM    915  N   ASP A 143      37.405 -30.242 183.964  1.00107.24           N  
ATOM    916  CA  ASP A 143      37.862 -30.535 185.323  1.00107.34           C  
ATOM    917  C   ASP A 143      38.163 -29.261 186.102  1.00110.30           C  
ATOM    918  O   ASP A 143      37.700 -29.126 187.233  1.00109.74           O  
ATOM    919  CB  ASP A 143      39.089 -31.465 185.307  1.00109.40           C  
ATOM    920  CG  ASP A 143      38.885 -32.748 186.088  1.00124.40           C  
ATOM    921  OD1 ASP A 143      38.066 -33.596 185.642  1.00126.43           O  
ATOM    922  OD2 ASP A 143      39.541 -32.911 187.144  1.00130.64           O1-
ATOM    923  HN  ASP A 143      38.001 -30.524 183.186  1.00  0.00           H  
ATOM    924  N   ARG A 144      38.903 -28.320 185.482  1.00106.42           N  
ATOM    925  CA  ARG A 144      39.293 -27.050 186.098  1.00105.80           C  
ATOM    926  C   ARG A 144      38.124 -26.072 186.264  1.00111.43           C  
ATOM    927  O   ARG A 144      38.136 -25.310 187.230  1.00111.54           O  
ATOM    928  CB  ARG A 144      40.482 -26.390 185.366  1.00103.19           C  
ATOM    929  CG  ARG A 144      41.759 -27.245 185.237  1.00106.35           C  
ATOM    930  CD  ARG A 144      42.432 -27.601 186.551  1.00114.17           C  
ATOM    931  NE  ARG A 144      42.002 -28.909 187.048  1.00122.03           N  
ATOM    932  CZ  ARG A 144      41.657 -29.164 188.307  1.00132.51           C  
ATOM    933  NH1 ARG A 144      41.698 -28.202 189.223  1.00111.62           N1+
ATOM    934  NH2 ARG A 144      41.285 -30.385 188.664  1.00122.27           N  
ATOM    935  HN  ARG A 144      39.210 -28.504 184.527  1.00  0.00           H  
ATOM    936  HE  ARG A 144      41.964 -29.680 186.381  1.00  0.00           H  
ATOM    937 1HH1 ARG A 144      41.984 -27.262 188.948  1.00  0.00           H  
ATOM    938 2HH1 ARG A 144      41.433 -28.398 190.188  1.00  0.00           H  
ATOM    939 1HH2 ARG A 144      41.254 -31.123 187.961  1.00  0.00           H  
ATOM    940 2HH2 ARG A 144      41.020 -30.581 189.629  1.00  0.00           H  
ATOM    941  N   TYR A 145      37.114 -26.101 185.356  1.00108.72           N  
ATOM    942  CA  TYR A 145      35.917 -25.244 185.427  1.00109.01           C  
ATOM    943  C   TYR A 145      35.078 -25.629 186.658  1.00111.59           C  
ATOM    944  O   TYR A 145      34.817 -24.792 187.522  1.00109.97           O  
ATOM    945  CB  TYR A 145      35.097 -25.327 184.118  1.00111.53           C  
ATOM    946  CG  TYR A 145      33.891 -24.412 184.066  1.00115.32           C  
ATOM    947  CD1 TYR A 145      33.995 -23.115 183.567  1.00117.85           C  
ATOM    948  CD2 TYR A 145      32.630 -24.861 184.457  1.00116.84           C  
ATOM    949  CE1 TYR A 145      32.882 -22.272 183.504  1.00119.69           C  
ATOM    950  CE2 TYR A 145      31.512 -24.027 184.402  1.00118.27           C  
ATOM    951  CZ  TYR A 145      31.645 -22.730 183.930  1.00126.23           C  
ATOM    952  OH  TYR A 145      30.548 -21.904 183.877  1.00128.49           O  
ATOM    953  HN  TYR A 145      37.189 -26.756 184.578  1.00  0.00           H  
ATOM    954  HH  TYR A 145      29.700 -22.218 184.169  1.00  0.00           H  
ATOM    955  N   LEU A 146      34.731 -26.918 186.767  1.00108.67           N  
ATOM    956  CA  LEU A 146      33.973 -27.461 187.888  1.00108.83           C  
ATOM    957  C   LEU A 146      34.739 -27.358 189.202  1.00113.34           C  
ATOM    958  O   LEU A 146      34.114 -27.419 190.254  1.00113.78           O  
ATOM    959  CB  LEU A 146      33.592 -28.931 187.633  1.00109.27           C  
ATOM    960  CG  LEU A 146      32.567 -29.209 186.539  1.00114.31           C  
ATOM    961  CD1 LEU A 146      32.679 -30.628 186.062  1.00114.83           C  
ATOM    962  CD2 LEU A 146      31.148 -28.937 187.018  1.00117.25           C  
ATOM    963  HN  LEU A 146      35.013 -27.556 186.023  1.00  0.00           H  
ATOM    964  N   ALA A 147      36.073 -27.202 189.151  1.00109.84           N  
ATOM    965  CA  ALA A 147      36.904 -27.127 190.348  1.00109.92           C  
ATOM    966  C   ALA A 147      37.270 -25.717 190.813  1.00114.41           C  
ATOM    967  O   ALA A 147      37.350 -25.507 192.027  1.00114.46           O  
ATOM    968  CB  ALA A 147      38.163 -27.954 190.167  1.00110.60           C  
ATOM    969  HN  ALA A 147      36.523 -27.133 188.238  1.00  0.00           H  
ATOM    970  N   ILE A 148      37.492 -24.755 189.896  1.00111.22           N  
ATOM    971  CA  ILE A 148      37.901 -23.428 190.356  1.00111.38           C  
ATOM    972  C   ILE A 148      36.701 -22.437 190.405  1.00117.39           C  
ATOM    973  O   ILE A 148      36.414 -21.935 191.494  1.00117.23           O  
ATOM    974  CB  ILE A 148      39.170 -22.856 189.636  1.00114.22           C  
ATOM    975  CG1 ILE A 148      38.889 -22.213 188.274  1.00114.59           C  
ATOM    976  CG2 ILE A 148      40.278 -23.901 189.506  1.00115.14           C  
ATOM    977  CD1 ILE A 148      39.030 -20.753 188.315  1.00120.61           C  
ATOM    978  HN  ILE A 148      37.377 -24.948 188.901  1.00  0.00           H  
ATOM    979  N   VAL A 149      36.002 -22.180 189.272  1.00115.55           N  
ATOM    980  CA  VAL A 149      34.863 -21.246 189.202  1.00116.40           C  
ATOM    981  C   VAL A 149      33.642 -21.833 189.970  1.00122.78           C  
ATOM    982  O   VAL A 149      32.915 -21.082 190.627  1.00123.01           O  
ATOM    983  CB  VAL A 149      34.556 -20.756 187.752  1.00120.70           C  
ATOM    984  CG1 VAL A 149      34.403 -21.905 186.776  1.00120.76           C  
ATOM    985  CG2 VAL A 149      33.355 -19.818 187.686  1.00121.07           C  
ATOM    986  HN  VAL A 149      36.281 -22.661 188.417  1.00  0.00           H  
ATOM    987  N   HIS A 150      33.478 -23.166 189.949  1.00120.52           N  
ATOM    988  CA  HIS A 150      32.470 -23.883 190.735  1.00121.35           C  
ATOM    989  C   HIS A 150      33.244 -24.687 191.782  1.00126.43           C  
ATOM    990  O   HIS A 150      34.385 -25.055 191.516  1.00126.35           O  
ATOM    991  CB  HIS A 150      31.608 -24.772 189.837  1.00122.88           C  
ATOM    992  CG  HIS A 150      30.719 -23.975 188.936  1.00126.87           C  
ATOM    993  CD2 HIS A 150      29.392 -23.732 189.024  1.00129.46           C  
ATOM    994  ND1 HIS A 150      31.225 -23.295 187.841  1.00128.55           N  
ATOM    995  CE1 HIS A 150      30.193 -22.673 187.295  1.00128.60           C  
ATOM    996  NE2 HIS A 150      29.069 -22.907 187.970  1.00129.51           N  
ATOM    997  HN  HIS A 150      34.094 -23.714 189.348  1.00  0.00           H  
ATOM    998  HD1 HIS A 150      32.193 -23.277 187.521  1.00  0.00           H  
ATOM    999  HE2 HIS A 150      28.142 -22.543 187.748  1.00  0.00           H  
ATOM   1000  N   ALA A 151      32.703 -24.875 192.990  1.00123.64           N  
ATOM   1001  CA  ALA A 151      33.460 -25.593 194.023  1.00123.85           C  
ATOM   1002  C   ALA A 151      33.106 -27.085 194.052  1.00128.56           C  
ATOM   1003  O   ALA A 151      32.443 -27.566 194.980  1.00129.28           O  
ATOM   1004  CB  ALA A 151      33.261 -24.938 195.385  1.00124.81           C  
ATOM   1005  HN  ALA A 151      31.768 -24.521 193.193  1.00  0.00           H  
ATOM   1006  N   THR A 152      33.547 -27.815 193.011  1.00124.30           N  
ATOM   1007  CA  THR A 152      33.250 -29.242 192.865  1.00124.35           C  
ATOM   1008  C   THR A 152      34.430 -30.061 192.314  1.00126.73           C  
ATOM   1009  O   THR A 152      34.843 -29.892 191.163  1.00125.54           O  
ATOM   1010  CB  THR A 152      31.961 -29.450 192.038  1.00131.16           C  
ATOM   1011  CG2 THR A 152      30.762 -29.772 192.911  1.00131.70           C  
ATOM   1012  OG1 THR A 152      31.683 -28.279 191.265  1.00127.31           O  
ATOM   1013  HN  THR A 152      34.111 -27.356 192.295  1.00  0.00           H  
ATOM   1014  HG1 THR A 152      32.434 -28.077 190.719  1.00  0.00           H  
ATOM   1015  N   ARG A 153      34.959 -30.967 193.151  1.00123.01           N  
ATOM   1016  CA  ARG A 153      36.034 -31.872 192.757  1.00122.29           C  
ATOM   1017  C   ARG A 153      35.400 -33.008 191.954  1.00125.10           C  
ATOM   1018  O   ARG A 153      34.293 -33.453 192.273  1.00125.42           O  
ATOM   1019  CB  ARG A 153      36.800 -32.401 193.979  1.00123.29           C  
ATOM   1020  CG  ARG A 153      33.207 -33.644 192.487  1.00  4.55           C  
ATOM   1021  CD  ARG A 153      33.666 -35.067 192.510  1.00  5.89           C  
ATOM   1022  NE  ARG A 153      33.244 -35.654 193.815  1.00  6.20           N  
ATOM   1023  CZ  ARG A 153      33.487 -36.949 194.078  1.00  7.52           C  
ATOM   1024  NH1 ARG A 153      34.151 -37.741 193.220  1.00 10.68           N1+
ATOM   1025  NH2 ARG A 153      33.041 -37.420 195.250  1.00  9.48           N  
ATOM   1026  HN  ARG A 153      34.595 -31.025 194.102  1.00  0.00           H  
ATOM   1027  HE  ARG A 153      32.772 -35.072 194.507  1.00  0.00           H  
ATOM   1028 1HH1 ARG A 153      34.334 -38.724 193.419  1.00  0.00           H  
ATOM   1029 2HH1 ARG A 153      34.490 -37.383 192.327  1.00  0.00           H  
ATOM   1030 1HH2 ARG A 153      33.225 -38.403 195.450  1.00  0.00           H  
ATOM   1031 2HH2 ARG A 153      32.537 -36.819 195.902  1.00  0.00           H  
ATOM   1032  N   THR A 154      36.077 -33.435 190.887  1.00119.93           N  
ATOM   1033  CA  THR A 154      35.574 -34.465 189.991  1.00119.44           C  
ATOM   1034  C   THR A 154      36.493 -35.681 189.937  1.00123.23           C  
ATOM   1035  O   THR A 154      37.719 -35.528 189.870  1.00122.42           O  
ATOM   1036  CB  THR A 154      35.332 -33.875 188.594  1.00124.02           C  
ATOM   1037  CG2 THR A 154      33.967 -34.219 188.058  1.00123.67           C  
ATOM   1038  OG1 THR A 154      35.509 -32.453 188.605  1.00120.29           O  
ATOM   1039  HN  THR A 154      36.988 -33.021 190.690  1.00  0.00           H  
ATOM   1040  HG1 THR A 154      36.370 -32.236 188.943  1.00  0.00           H  
ATOM   1041  N   LEU A 155      35.887 -36.891 189.967  1.00120.16           N  
ATOM   1042  CA  LEU A 155      36.527 -38.218 189.865  1.00120.15           C  
ATOM   1043  C   LEU A 155      37.620 -38.512 190.906  1.00124.12           C  
ATOM   1044  O   LEU A 155      38.464 -39.377 190.664  1.00123.09           O  
ATOM   1045  CB  LEU A 155      37.096 -38.465 188.447  1.00119.44           C  
ATOM   1046  CG  LEU A 155      36.200 -38.158 187.259  1.00123.73           C  
ATOM   1047  CD1 LEU A 155      36.999 -37.484 186.157  1.00125.00           C  
ATOM   1048  CD2 LEU A 155      35.510 -39.414 186.757  1.00124.56           C  
ATOM   1049  HN  LEU A 155      34.872 -36.886 190.072  1.00  0.00           H  
ATOM   1050  N   THR A 156      37.600 -37.824 192.059  1.00121.92           N  
ATOM   1051  CA  THR A 156      38.608 -38.033 193.104  1.00122.46           C  
ATOM   1052  C   THR A 156      38.369 -39.350 193.855  1.00128.89           C  
ATOM   1053  O   THR A 156      39.321 -40.097 194.086  1.00129.15           O  
ATOM   1054  CB  THR A 156      38.742 -36.817 194.037  1.00128.61           C  
ATOM   1055  CG2 THR A 156      38.888 -35.493 193.282  1.00125.16           C  
ATOM   1056  OG1 THR A 156      37.640 -36.772 194.939  1.00128.56           O  
ATOM   1057  HN  THR A 156      36.863 -37.136 192.213  1.00  0.00           H  
ATOM   1058  HG1 THR A 156      37.723 -36.021 195.515  1.00  0.00           H  
ATOM   1059  N   GLN A 157      37.104 -39.642 194.208  1.00127.02           N  
ATOM   1060  CA  GLN A 157      36.735 -40.869 194.914  1.00128.80           C  
ATOM   1061  C   GLN A 157      36.805 -42.099 194.000  1.00133.19           C  
ATOM   1062  O   GLN A 157      37.259 -43.158 194.438  1.00134.16           O  
ATOM   1063  CB  GLN A 157      35.347 -40.739 195.565  1.00131.32           C  
ATOM   1064  CG  GLN A 157      35.310 -41.183 197.026  1.00153.70           C  
ATOM   1065  CD  GLN A 157      35.213 -42.684 197.188  1.00179.13           C  
ATOM   1066  NE2 GLN A 157      36.353 -43.348 197.333  1.00171.35           N  
ATOM   1067  OE1 GLN A 157      34.120 -43.262 197.197  1.00177.53           O  
ATOM   1068  HN  GLN A 157      36.368 -38.977 193.972  1.00  0.00           H  
ATOM   1069 1HE2 GLN A 157      37.255 -42.871 197.326  1.00  0.00           H  
ATOM   1070 2HE2 GLN A 157      36.288 -44.360 197.442  1.00  0.00           H  
ATOM   1071  N   LYS A 158      36.366 -41.955 192.737  1.00128.60           N  
ATOM   1072  CA  LYS A 158      36.380 -43.035 191.750  1.00128.53           C  
ATOM   1073  C   LYS A 158      37.413 -42.705 190.669  1.00130.79           C  
ATOM   1074  O   LYS A 158      37.065 -42.330 189.542  1.00129.55           O  
ATOM   1075  CB  LYS A 158      34.971 -43.272 191.165  1.00131.74           C  
ATOM   1076  CG  LYS A 158      33.983 -43.929 192.129  1.00145.22           C  
ATOM   1077  CD  LYS A 158      32.562 -43.930 191.564  1.00153.82           C  
ATOM   1078  CE  LYS A 158      32.106 -45.299 191.120  1.00162.09           C  
ATOM   1079  NZ  LYS A 158      30.849 -45.241 190.325  1.00167.91           N1+
ATOM   1080  HN  LYS A 158      36.004 -41.045 192.452  1.00  0.00           H  
ATOM   1081  HZ1 LYS A 158      30.541 -46.166 190.025  1.00  0.00           H  
ATOM   1082  HZ2 LYS A 158      30.943 -44.608 189.531  1.00  0.00           H  
ATOM   1083  HZ3 LYS A 158      30.112 -44.753 190.834  1.00  0.00           H  
ATOM   1084  N   ARG A 159      38.700 -42.833 191.034  1.00127.05           N  
ATOM   1085  CA  ARG A 159      39.832 -42.533 190.150  1.00125.52           C  
ATOM   1086  C   ARG A 159      40.034 -43.546 189.003  1.00128.04           C  
ATOM   1087  O   ARG A 159      40.799 -43.262 188.073  1.00126.38           O  
ATOM   1088  CB  ARG A 159      41.131 -42.348 190.961  1.00125.67           C  
ATOM   1089  CG  ARG A 159      41.415 -40.894 191.369  1.00131.52           C  
ATOM   1090  CD  ARG A 159      41.717 -39.976 190.187  1.00132.29           C  
ATOM   1091  NE  ARG A 159      43.000 -40.280 189.553  1.00131.41           N  
ATOM   1092  CZ  ARG A 159      44.115 -39.591 189.767  1.00139.38           C  
ATOM   1093  NH1 ARG A 159      44.112 -38.549 190.589  1.00125.12           N1+
ATOM   1094  NH2 ARG A 159      45.240 -39.935 189.156  1.00122.77           N  
ATOM   1095  HN  ARG A 159      38.901 -43.157 191.980  1.00  0.00           H  
ATOM   1096  HE  ARG A 159      43.041 -41.069 188.908  1.00  0.00           H  
ATOM   1097 1HH1 ARG A 159      44.968 -38.020 190.753  1.00  0.00           H  
ATOM   1098 2HH1 ARG A 159      43.246 -38.284 191.059  1.00  0.00           H  
ATOM   1099 1HH2 ARG A 159      46.096 -39.406 189.320  1.00  0.00           H  
ATOM   1100 2HH2 ARG A 159      45.242 -40.736 188.524  1.00  0.00           H  
ATOM   1101  N   TYR A 160      39.342 -44.706 189.060  1.00124.75           N  
ATOM   1102  CA  TYR A 160      39.418 -45.750 188.034  1.00124.22           C  
ATOM   1103  C   TYR A 160      38.749 -45.303 186.728  1.00124.68           C  
ATOM   1104  O   TYR A 160      39.149 -45.751 185.654  1.00123.72           O  
ATOM   1105  CB  TYR A 160      38.821 -47.081 188.552  1.00127.49           C  
ATOM   1106  CG  TYR A 160      37.307 -47.138 188.570  1.00130.95           C  
ATOM   1107  CD1 TYR A 160      36.580 -46.605 189.632  1.00133.56           C  
ATOM   1108  CD2 TYR A 160      36.600 -47.745 187.536  1.00132.47           C  
ATOM   1109  CE1 TYR A 160      35.185 -46.647 189.648  1.00135.26           C  
ATOM   1110  CE2 TYR A 160      35.206 -47.787 187.537  1.00134.56           C  
ATOM   1111  CZ  TYR A 160      34.502 -47.244 188.600  1.00142.18           C  
ATOM   1112  OH  TYR A 160      33.128 -47.292 188.601  1.00144.24           O  
ATOM   1113  HN  TYR A 160      38.732 -44.864 189.862  1.00  0.00           H  
ATOM   1114  HH  TYR A 160      32.645 -46.920 189.330  1.00  0.00           H  
ATOM   1115  N   LEU A 161      37.731 -44.420 186.835  1.00119.22           N  
ATOM   1116  CA  LEU A 161      36.949 -43.889 185.715  1.00117.83           C  
ATOM   1117  C   LEU A 161      37.726 -42.960 184.789  1.00118.24           C  
ATOM   1118  O   LEU A 161      37.353 -42.828 183.623  1.00117.56           O  
ATOM   1119  CB  LEU A 161      35.670 -43.198 186.218  1.00118.39           C  
ATOM   1120  CG  LEU A 161      34.581 -44.105 186.799  1.00124.65           C  
ATOM   1121  CD1 LEU A 161      33.617 -43.311 187.640  1.00127.62           C  
ATOM   1122  CD2 LEU A 161      33.811 -44.832 185.702  1.00125.62           C  
ATOM   1123  HN  LEU A 161      37.487 -44.097 187.771  1.00  0.00           H  
ATOM   1124  N   VAL A 162      38.794 -42.316 185.303  1.00112.70           N  
ATOM   1125  CA  VAL A 162      39.646 -41.391 184.545  1.00110.69           C  
ATOM   1126  C   VAL A 162      40.279 -42.122 183.365  1.00114.06           C  
ATOM   1127  O   VAL A 162      40.267 -41.589 182.258  1.00113.35           O  
ATOM   1128  CB  VAL A 162      40.711 -40.674 185.419  1.00113.57           C  
ATOM   1129  CG1 VAL A 162      41.375 -39.536 184.650  1.00112.22           C  
ATOM   1130  CG2 VAL A 162      40.111 -40.152 186.722  1.00113.75           C  
ATOM   1131  HN  VAL A 162      39.025 -42.483 186.282  1.00  0.00           H  
ATOM   1132  N   LYS A 163      40.781 -43.360 183.598  1.00111.01           N  
ATOM   1133  CA  LYS A 163      41.415 -44.234 182.595  1.00110.60           C  
ATOM   1134  C   LYS A 163      40.499 -44.484 181.397  1.00113.97           C  
ATOM   1135  O   LYS A 163      40.960 -44.439 180.257  1.00112.39           O  
ATOM   1136  CB  LYS A 163      41.868 -45.568 183.220  1.00114.15           C  
ATOM   1137  CG  LYS A 163      42.992 -45.416 184.251  1.00134.24           C  
ATOM   1138  CD  LYS A 163      42.512 -45.651 185.698  1.00144.48           C  
ATOM   1139  CE  LYS A 163      43.377 -44.980 186.746  1.00150.96           C  
ATOM   1140  NZ  LYS A 163      44.775 -45.490 186.750  1.00159.00           N1+
ATOM   1141  HN  LYS A 163      40.714 -43.718 184.551  1.00  0.00           H  
ATOM   1142  HZ1 LYS A 163      45.357 -45.038 187.455  1.00  0.00           H  
ATOM   1143  HZ2 LYS A 163      45.195 -45.412 185.824  1.00  0.00           H  
ATOM   1144  HZ3 LYS A 163      44.794 -46.504 186.855  1.00  0.00           H  
ATOM   1145  N   PHE A 164      39.195 -44.690 181.661  1.00111.67           N  
ATOM   1146  CA  PHE A 164      38.183 -44.913 180.634  1.00112.17           C  
ATOM   1147  C   PHE A 164      37.898 -43.654 179.821  1.00113.01           C  
ATOM   1148  O   PHE A 164      37.610 -43.770 178.630  1.00113.36           O  
ATOM   1149  CB  PHE A 164      36.896 -45.478 181.245  1.00116.06           C  
ATOM   1150  CG  PHE A 164      37.086 -46.784 181.983  1.00119.50           C  
ATOM   1151  CD1 PHE A 164      37.195 -47.986 181.289  1.00123.97           C  
ATOM   1152  CD2 PHE A 164      37.136 -46.815 183.373  1.00122.68           C  
ATOM   1153  CE1 PHE A 164      37.365 -49.195 181.975  1.00126.02           C  
ATOM   1154  CE2 PHE A 164      37.305 -48.025 184.057  1.00126.70           C  
ATOM   1155  CZ  PHE A 164      37.418 -49.206 183.354  1.00125.52           C  
ATOM   1156  HN  PHE A 164      38.897 -44.690 182.636  1.00  0.00           H  
ATOM   1157  N   ILE A 165      37.998 -42.458 180.447  1.00106.45           N  
ATOM   1158  CA  ILE A 165      37.785 -41.170 179.774  1.00104.96           C  
ATOM   1159  C   ILE A 165      38.809 -40.977 178.642  1.00109.75           C  
ATOM   1160  O   ILE A 165      38.411 -40.771 177.495  1.00109.05           O  
ATOM   1161  CB  ILE A 165      37.757 -39.979 180.774  1.00106.51           C  
ATOM   1162  CG1 ILE A 165      36.533 -40.069 181.702  1.00107.42           C  
ATOM   1163  CG2 ILE A 165      37.797 -38.627 180.046  1.00105.66           C  
ATOM   1164  CD1 ILE A 165      36.718 -39.438 183.068  1.00111.14           C  
ATOM   1165  HN  ILE A 165      38.234 -42.451 181.439  1.00  0.00           H  
ATOM   1166  N   CYS A 166      40.116 -41.081 178.963  1.00107.27           N  
ATOM   1167  CA  CYS A 166      41.194 -40.925 177.982  1.00107.10           C  
ATOM   1168  C   CYS A 166      41.255 -42.080 176.977  1.00111.36           C  
ATOM   1169  O   CYS A 166      41.650 -41.859 175.830  1.00110.51           O  
ATOM   1170  CB  CYS A 166      42.542 -40.670 178.650  1.00106.87           C  
ATOM   1171  SG  CYS A 166      42.864 -41.695 180.104  1.00111.09           S  
ATOM   1172  HN  CYS A 166      40.365 -41.277 179.933  1.00  0.00           H  
ATOM   1173  N   LEU A 167      40.807 -43.289 177.386  1.00108.68           N  
ATOM   1174  CA  LEU A 167      40.711 -44.465 176.513  1.00109.02           C  
ATOM   1175  C   LEU A 167      39.680 -44.141 175.427  1.00113.17           C  
ATOM   1176  O   LEU A 167      39.912 -44.415 174.251  1.00112.22           O  
ATOM   1177  CB  LEU A 167      40.256 -45.686 177.328  1.00109.89           C  
ATOM   1178  CG  LEU A 167      40.415 -47.049 176.674  1.00115.18           C  
ATOM   1179  CD1 LEU A 167      41.811 -47.619 176.909  1.00116.58           C  
ATOM   1180  CD2 LEU A 167      39.361 -48.004 177.182  1.00116.83           C  
ATOM   1181  HN  LEU A 167      40.519 -43.389 178.359  1.00  0.00           H  
ATOM   1182  N   SER A 168      38.570 -43.497 175.838  1.00110.97           N  
ATOM   1183  CA  SER A 168      37.498 -43.021 174.975  1.00112.11           C  
ATOM   1184  C   SER A 168      38.036 -41.903 174.073  1.00115.70           C  
ATOM   1185  O   SER A 168      37.692 -41.869 172.891  1.00115.43           O  
ATOM   1186  CB  SER A 168      36.325 -42.526 175.819  1.00117.05           C  
ATOM   1187  OG  SER A 168      35.329 -41.865 175.054  1.00129.42           O  
ATOM   1188  HN  SER A 168      38.472 -43.329 176.839  1.00  0.00           H  
ATOM   1189  HG  SER A 168      34.599 -41.557 175.579  1.00  0.00           H  
ATOM   1190  N   ILE A 169      38.904 -41.015 174.626  1.00112.23           N  
ATOM   1191  CA  ILE A 169      39.537 -39.907 173.898  1.00112.14           C  
ATOM   1192  C   ILE A 169      40.362 -40.447 172.727  1.00117.28           C  
ATOM   1193  O   ILE A 169      40.186 -39.975 171.605  1.00117.65           O  
ATOM   1194  CB  ILE A 169      40.348 -38.956 174.837  1.00114.31           C  
ATOM   1195  CG1 ILE A 169      39.436 -38.127 175.781  1.00114.84           C  
ATOM   1196  CG2 ILE A 169      41.326 -38.054 174.072  1.00115.12           C  
ATOM   1197  CD1 ILE A 169      38.322 -37.233 175.120  1.00124.82           C  
ATOM   1198  HN  ILE A 169      39.131 -41.126 175.614  1.00  0.00           H  
ATOM   1199  N   TRP A 170      41.217 -41.459 172.986  1.00113.86           N  
ATOM   1200  CA  TRP A 170      42.053 -42.110 171.976  1.00113.76           C  
ATOM   1201  C   TRP A 170      41.214 -42.816 170.905  1.00118.87           C  
ATOM   1202  O   TRP A 170      41.585 -42.786 169.730  1.00118.95           O  
ATOM   1203  CB  TRP A 170      43.015 -43.100 172.635  1.00112.05           C  
ATOM   1204  CG  TRP A 170      44.212 -42.458 173.275  1.00112.25           C  
ATOM   1205  CD1 TRP A 170      44.392 -42.198 174.601  1.00114.69           C  
ATOM   1206  CD2 TRP A 170      45.419 -42.051 172.618  1.00111.70           C  
ATOM   1207  CE2 TRP A 170      46.284 -41.538 173.612  1.00114.86           C  
ATOM   1208  CE3 TRP A 170      45.861 -42.076 171.282  1.00113.25           C  
ATOM   1209  NE1 TRP A 170      45.629 -41.635 174.811  1.00113.35           N  
ATOM   1210  CZ2 TRP A 170      47.561 -41.045 173.313  1.00113.93           C  
ATOM   1211  CZ3 TRP A 170      47.131 -41.598 170.989  1.00114.39           C  
ATOM   1212  CH2 TRP A 170      47.964 -41.086 171.995  1.00114.45           C  
ATOM   1213  HN  TRP A 170      41.285 -41.792 173.948  1.00  0.00           H  
ATOM   1214  HE1 TRP A 170      45.999 -41.338 175.714  1.00  0.00           H  
ATOM   1215  N   GLY A 171      40.096 -43.420 171.323  1.00116.05           N  
ATOM   1216  CA  GLY A 171      39.158 -44.131 170.455  1.00116.99           C  
ATOM   1217  C   GLY A 171      38.422 -43.218 169.496  1.00121.41           C  
ATOM   1218  O   GLY A 171      38.380 -43.489 168.293  1.00121.23           O  
ATOM   1219  HN  GLY A 171      39.882 -43.382 172.320  1.00  0.00           H  
ATOM   1220  N   LEU A 172      37.853 -42.115 170.029  1.00118.61           N  
ATOM   1221  CA  LEU A 172      37.144 -41.077 169.271  1.00119.77           C  
ATOM   1222  C   LEU A 172      38.122 -40.380 168.310  1.00124.59           C  
ATOM   1223  O   LEU A 172      37.728 -39.994 167.207  1.00125.16           O  
ATOM   1224  CB  LEU A 172      36.534 -40.049 170.238  1.00119.64           C  
ATOM   1225  CG  LEU A 172      35.688 -38.933 169.621  1.00125.40           C  
ATOM   1226  CD1 LEU A 172      34.217 -39.308 169.606  1.00127.32           C  
ATOM   1227  CD2 LEU A 172      35.890 -37.624 170.363  1.00126.55           C  
ATOM   1228  HN  LEU A 172      37.921 -41.994 171.039  1.00  0.00           H  
ATOM   1229  N   SER A 173      39.396 -40.236 168.745  1.00120.61           N  
ATOM   1230  CA  SER A 173      40.508 -39.646 167.994  1.00120.14           C  
ATOM   1231  C   SER A 173      40.866 -40.520 166.789  1.00124.24           C  
ATOM   1232  O   SER A 173      41.239 -39.988 165.743  1.00123.60           O  
ATOM   1233  CB  SER A 173      41.725 -39.490 168.900  1.00122.71           C  
ATOM   1234  OG  SER A 173      42.735 -38.704 168.292  1.00133.30           O  
ATOM   1235  HN  SER A 173      39.602 -40.570 169.686  1.00  0.00           H  
ATOM   1236  HG  SER A 173      43.493 -38.607 168.856  1.00  0.00           H  
ATOM   1237  N   LEU A 174      40.751 -41.857 166.945  1.00121.56           N  
ATOM   1238  CA  LEU A 174      41.024 -42.837 165.895  1.00122.25           C  
ATOM   1239  C   LEU A 174      39.897 -42.842 164.860  1.00128.16           C  
ATOM   1240  O   LEU A 174      40.177 -42.919 163.662  1.00128.05           O  
ATOM   1241  CB  LEU A 174      41.229 -44.238 166.495  1.00122.02           C  
ATOM   1242  CG  LEU A 174      41.951 -45.248 165.598  1.00127.08           C  
ATOM   1243  CD1 LEU A 174      43.468 -45.130 165.732  1.00125.92           C  
ATOM   1244  CD2 LEU A 174      41.507 -46.662 165.908  1.00130.27           C  
ATOM   1245  HN  LEU A 174      40.454 -42.206 167.856  1.00  0.00           H  
ATOM   1246  N   LEU A 175      38.631 -42.740 165.322  1.00126.39           N  
ATOM   1247  CA  LEU A 175      37.447 -42.677 164.460  1.00128.37           C  
ATOM   1248  C   LEU A 175      37.405 -41.368 163.662  1.00132.95           C  
ATOM   1249  O   LEU A 175      37.036 -41.389 162.488  1.00134.19           O  
ATOM   1250  CB  LEU A 175      36.161 -42.880 165.270  1.00129.25           C  
ATOM   1251  CG  LEU A 175      35.574 -44.297 165.236  1.00135.09           C  
ATOM   1252  CD1 LEU A 175      36.313 -45.249 166.185  1.00136.35           C  
ATOM   1253  CD2 LEU A 175      34.093 -44.275 165.544  1.00136.78           C  
ATOM   1254  HN  LEU A 175      38.491 -42.705 166.332  1.00  0.00           H  
ATOM   1255  N   LEU A 176      37.840 -40.248 164.284  1.00128.35           N  
ATOM   1256  CA  LEU A 176      37.956 -38.917 163.670  1.00128.60           C  
ATOM   1257  C   LEU A 176      39.004 -38.950 162.543  1.00132.92           C  
ATOM   1258  O   LEU A 176      38.833 -38.293 161.514  1.00133.23           O  
ATOM   1259  CB  LEU A 176      38.390 -37.892 164.743  1.00127.23           C  
ATOM   1260  CG  LEU A 176      37.421 -36.781 165.200  1.00132.38           C  
ATOM   1261  CD1 LEU A 176      35.976 -37.038 164.781  1.00137.47           C  
ATOM   1262  CD2 LEU A 176      37.481 -36.602 166.697  1.00130.93           C  
ATOM   1263  HN  LEU A 176      38.111 -40.334 165.264  1.00  0.00           H  
ATOM   1264  N   ALA A 177      40.085 -39.729 162.752  1.00129.31           N  
ATOM   1265  CA  ALA A 177      41.194 -39.899 161.815  1.00129.36           C  
ATOM   1266  C   ALA A 177      41.040 -41.150 160.937  1.00134.67           C  
ATOM   1267  O   ALA A 177      41.956 -41.472 160.175  1.00134.40           O  
ATOM   1268  CB  ALA A 177      42.516 -39.934 162.571  1.00128.30           C  
ATOM   1269  HN  ALA A 177      40.132 -40.240 163.634  1.00  0.00           H  
ATOM   1270  N   LEU A 178      39.881 -41.844 161.016  1.00132.05           N  
ATOM   1271  CA  LEU A 178      39.630 -43.022 160.178  1.00132.72           C  
ATOM   1272  C   LEU A 178      39.515 -42.674 158.666  1.00137.92           C  
ATOM   1273  O   LEU A 178      40.058 -43.439 157.870  1.00137.34           O  
ATOM   1274  CB  LEU A 178      38.431 -43.853 160.663  1.00133.44           C  
ATOM   1275  CG  LEU A 178      38.364 -45.282 160.115  1.00138.66           C  
ATOM   1276  CD1 LEU A 178      39.221 -46.241 160.939  1.00136.97           C  
ATOM   1277  CD2 LEU A 178      36.936 -45.764 160.036  1.00143.38           C  
ATOM   1278  HN  LEU A 178      39.164 -41.541 161.675  1.00  0.00           H  
ATOM   1279  N   PRO A 179      38.893 -41.537 158.231  1.00135.76           N  
ATOM   1280  CA  PRO A 179      38.840 -41.237 156.788  1.00137.18           C  
ATOM   1281  C   PRO A 179      40.201 -41.120 156.098  1.00139.67           C  
ATOM   1282  O   PRO A 179      40.319 -41.550 154.949  1.00140.34           O  
ATOM   1283  CB  PRO A 179      38.066 -39.917 156.730  1.00140.19           C  
ATOM   1284  CG  PRO A 179      37.257 -39.909 157.972  1.00144.17           C  
ATOM   1285  CD  PRO A 179      38.167 -40.499 158.995  1.00137.48           C  
ATOM   1286  N   VAL A 180      41.234 -40.585 156.795  1.00133.96           N  
ATOM   1287  CA  VAL A 180      42.579 -40.462 156.211  1.00133.08           C  
ATOM   1288  C   VAL A 180      43.217 -41.848 156.004  1.00135.92           C  
ATOM   1289  O   VAL A 180      44.067 -41.995 155.133  1.00135.53           O  
ATOM   1290  CB  VAL A 180      43.535 -39.463 156.922  1.00135.66           C  
ATOM   1291  CG1 VAL A 180      42.900 -38.081 157.065  1.00136.35           C  
ATOM   1292  CG2 VAL A 180      44.037 -39.989 158.263  1.00133.41           C  
ATOM   1293  HN  VAL A 180      41.075 -40.260 157.748  1.00  0.00           H  
ATOM   1294  N   LEU A 181      42.759 -42.867 156.758  1.00131.95           N  
ATOM   1295  CA  LEU A 181      43.210 -44.256 156.621  1.00131.04           C  
ATOM   1296  C   LEU A 181      42.633 -44.873 155.323  1.00135.33           C  
ATOM   1297  O   LEU A 181      43.105 -45.920 154.874  1.00134.66           O  
ATOM   1298  CB  LEU A 181      42.767 -45.073 157.852  1.00130.24           C  
ATOM   1299  CG  LEU A 181      43.616 -46.280 158.230  1.00133.82           C  
ATOM   1300  CD1 LEU A 181      44.776 -45.875 159.139  1.00132.07           C  
ATOM   1301  CD2 LEU A 181      42.766 -47.336 158.915  1.00136.58           C  
ATOM   1302  HN  LEU A 181      42.056 -42.660 157.467  1.00  0.00           H  
ATOM   1303  N   LEU A 182      41.630 -44.200 154.718  1.00132.71           N  
ATOM   1304  CA  LEU A 182      40.967 -44.630 153.488  1.00134.25           C  
ATOM   1305  C   LEU A 182      41.416 -43.830 152.263  1.00138.36           C  
ATOM   1306  O   LEU A 182      41.588 -44.420 151.197  1.00139.18           O  
ATOM   1307  CB  LEU A 182      39.426 -44.545 153.606  1.00135.97           C  
ATOM   1308  CG  LEU A 182      38.762 -44.725 154.981  1.00139.80           C  
ATOM   1309  CD1 LEU A 182      37.324 -44.255 154.947  1.00141.65           C  
ATOM   1310  CD2 LEU A 182      38.818 -46.173 155.452  1.00142.16           C  
ATOM   1311  HN  LEU A 182      41.313 -43.332 155.149  1.00  0.00           H  
ATOM   1312  N   PHE A 183      41.578 -42.495 152.400  1.00133.86           N  
ATOM   1313  CA  PHE A 183      41.918 -41.609 151.279  1.00134.52           C  
ATOM   1314  C   PHE A 183      43.399 -41.170 151.190  1.00135.90           C  
ATOM   1315  O   PHE A 183      43.789 -40.607 150.164  1.00136.57           O  
ATOM   1316  CB  PHE A 183      40.997 -40.370 151.263  1.00137.73           C  
ATOM   1317  CG  PHE A 183      39.521 -40.617 151.502  1.00140.60           C  
ATOM   1318  CD1 PHE A 183      38.807 -41.505 150.704  1.00145.49           C  
ATOM   1319  CD2 PHE A 183      38.834 -39.920 152.489  1.00142.54           C  
ATOM   1320  CE1 PHE A 183      37.442 -41.722 150.919  1.00147.77           C  
ATOM   1321  CE2 PHE A 183      37.468 -40.136 152.701  1.00146.58           C  
ATOM   1322  CZ  PHE A 183      36.782 -41.034 151.914  1.00146.45           C  
ATOM   1323  HN  PHE A 183      41.458 -42.083 153.326  1.00  0.00           H  
ATOM   1324  N   ARG A 184      44.223 -41.418 152.225  1.00129.77           N  
ATOM   1325  CA  ARG A 184      45.634 -41.017 152.162  1.00128.40           C  
ATOM   1326  C   ARG A 184      46.562 -42.155 151.731  1.00131.70           C  
ATOM   1327  O   ARG A 184      46.656 -43.180 152.411  1.00130.10           O  
ATOM   1328  CB  ARG A 184      46.130 -40.352 153.460  1.00125.29           C  
ATOM   1329  CG  ARG A 184      45.699 -38.903 153.588  1.00131.67           C  
ATOM   1330  CD  ARG A 184      46.750 -38.063 154.269  1.00137.80           C  
ATOM   1331  NE  ARG A 184      46.656 -36.660 153.870  1.00150.49           N  
ATOM   1332  CZ  ARG A 184      47.597 -35.748 154.102  1.00168.70           C  
ATOM   1333  NH1 ARG A 184      48.718 -36.086 154.731  1.00156.93           N1+
ATOM   1334  NH2 ARG A 184      47.430 -34.496 153.698  1.00157.77           N  
ATOM   1335  HN  ARG A 184      43.865 -41.887 153.057  1.00  0.00           H  
ATOM   1336  HE  ARG A 184      45.813 -36.360 153.381  1.00  0.00           H  
ATOM   1337 1HH1 ARG A 184      48.846 -37.049 155.042  1.00  0.00           H  
ATOM   1338 2HH1 ARG A 184      49.439 -35.387 154.909  1.00  0.00           H  
ATOM   1339 1HH2 ARG A 184      46.570 -34.237 153.215  1.00  0.00           H  
ATOM   1340 2HH2 ARG A 184      48.151 -33.797 153.876  1.00  0.00           H  
ATOM   1341  N   ARG A 185      47.243 -41.956 150.583  1.00128.61           N  
ATOM   1342  CA  ARG A 185      48.198 -42.898 149.983  1.00127.37           C  
ATOM   1343  C   ARG A 185      49.230 -42.180 149.094  1.00129.75           C  
ATOM   1344  O   ARG A 185      49.263 -40.945 149.069  1.00129.74           O  
ATOM   1345  CB  ARG A 185      47.481 -44.045 149.223  1.00128.94           C  
ATOM   1346  CG  ARG A 185      46.350 -43.620 148.272  1.00140.76           C  
ATOM   1347  CD  ARG A 185      46.086 -44.631 147.163  1.00151.47           C  
ATOM   1348  NE  ARG A 185      45.716 -45.961 147.661  1.00161.65           N  
ATOM   1349  CZ  ARG A 185      46.511 -47.030 147.619  1.00177.16           C  
ATOM   1350  NH1 ARG A 185      47.732 -46.939 147.103  1.00162.43           N1+
ATOM   1351  NH2 ARG A 185      46.091 -48.195 148.093  1.00165.86           N  
ATOM   1352  HN  ARG A 185      47.081 -41.078 150.090  1.00  0.00           H  
ATOM   1353  HE  ARG A 185      44.787 -46.075 148.067  1.00  0.00           H  
ATOM   1354 1HH1 ARG A 185      48.340 -47.757 147.071  1.00  0.00           H  
ATOM   1355 2HH1 ARG A 185      48.055 -46.043 146.738  1.00  0.00           H  
ATOM   1356 1HH2 ARG A 185      46.699 -49.013 148.061  1.00  0.00           H  
ATOM   1357 2HH2 ARG A 185      45.154 -48.265 148.489  1.00  0.00           H  
ATOM   1358  N   THR A 186      50.081 -42.955 148.383  1.00124.77           N  
ATOM   1359  CA  THR A 186      51.098 -42.425 147.472  1.00124.61           C  
ATOM   1360  C   THR A 186      50.412 -41.880 146.207  1.00128.47           C  
ATOM   1361  O   THR A 186      49.714 -42.626 145.515  1.00128.95           O  
ATOM   1362  CB  THR A 186      52.199 -43.475 147.190  1.00132.13           C  
ATOM   1363  CG2 THR A 186      53.357 -42.908 146.379  1.00130.85           C  
ATOM   1364  OG1 THR A 186      52.698 -43.997 148.427  1.00129.69           O  
ATOM   1365  HN  THR A 186      50.010 -43.967 148.487  1.00  0.00           H  
ATOM   1366  HG1 THR A 186      51.976 -44.351 148.933  1.00  0.00           H  
ATOM   1367  N   VAL A 187      50.588 -40.570 145.939  1.00124.29           N  
ATOM   1368  CA  VAL A 187      50.009 -39.872 144.785  1.00125.89           C  
ATOM   1369  C   VAL A 187      51.117 -39.478 143.779  1.00129.01           C  
ATOM   1370  O   VAL A 187      51.989 -38.660 144.090  1.00127.80           O  
ATOM   1371  CB  VAL A 187      49.056 -38.693 145.176  1.00130.53           C  
ATOM   1372  CG1 VAL A 187      49.636 -37.820 146.281  1.00128.85           C  
ATOM   1373  CG2 VAL A 187      48.663 -37.846 143.968  1.00133.34           C  
ATOM   1374  HN  VAL A 187      51.163 -40.027 146.583  1.00  0.00           H  
ATOM   1375  N   TYR A 188      51.076 -40.101 142.580  1.00125.81           N  
ATOM   1376  CA  TYR A 188      52.024 -39.885 141.482  1.00126.13           C  
ATOM   1377  C   TYR A 188      51.522 -38.809 140.524  1.00132.35           C  
ATOM   1378  O   TYR A 188      50.328 -38.769 140.218  1.00133.56           O  
ATOM   1379  CB  TYR A 188      52.267 -41.190 140.711  1.00126.83           C  
ATOM   1380  CG  TYR A 188      52.933 -42.276 141.522  1.00125.11           C  
ATOM   1381  CD1 TYR A 188      54.298 -42.239 141.785  1.00125.91           C  
ATOM   1382  CD2 TYR A 188      52.211 -43.372 141.981  1.00124.56           C  
ATOM   1383  CE1 TYR A 188      54.922 -43.242 142.527  1.00124.73           C  
ATOM   1384  CE2 TYR A 188      52.823 -44.386 142.719  1.00123.05           C  
ATOM   1385  CZ  TYR A 188      54.181 -44.318 142.988  1.00128.53           C  
ATOM   1386  OH  TYR A 188      54.800 -45.313 143.707  1.00125.51           O  
ATOM   1387  HN  TYR A 188      50.326 -40.775 142.427  1.00  0.00           H  
ATOM   1388  HH  TYR A 188      54.292 -46.051 144.023  1.00  0.00           H  
ATOM   1389  N   SER A 189      52.434 -37.943 140.048  1.00129.38           N  
ATOM   1390  CA  SER A 189      52.101 -36.853 139.128  1.00132.29           C  
ATOM   1391  C   SER A 189      53.158 -36.644 138.040  1.00136.87           C  
ATOM   1392  O   SER A 189      54.231 -37.247 138.099  1.00135.08           O  
ATOM   1393  CB  SER A 189      51.839 -35.560 139.894  1.00136.90           C  
ATOM   1394  OG  SER A 189      50.547 -35.562 140.480  1.00148.05           O  
ATOM   1395  HN  SER A 189      53.405 -38.050 140.342  1.00  0.00           H  
ATOM   1396  HG  SER A 189      50.384 -34.757 140.957  1.00  0.00           H  
ATOM   1397  N   SER A 190      52.843 -35.793 137.044  1.00135.76           N  
ATOM   1398  CA  SER A 190      53.709 -35.481 135.911  1.00137.50           C  
ATOM   1399  C   SER A 190      54.993 -34.739 136.307  1.00141.70           C  
ATOM   1400  O   SER A 190      54.931 -33.604 136.782  1.00141.84           O  
ATOM   1401  CB  SER A 190      52.934 -34.713 134.844  1.00143.83           C  
ATOM   1402  OG  SER A 190      53.725 -34.470 133.694  1.00151.88           O  
ATOM   1403  HN  SER A 190      51.933 -35.333 137.085  1.00  0.00           H  
ATOM   1404  HG  SER A 190      53.243 -33.992 133.030  1.00  0.00           H  
ATOM   1405  N   ASN A 191      56.157 -35.411 136.120  1.00138.01           N  
ATOM   1406  CA  ASN A 191      57.541 -34.959 136.383  1.00137.42           C  
ATOM   1407  C   ASN A 191      57.868 -34.638 137.869  1.00140.03           C  
ATOM   1408  O   ASN A 191      59.017 -34.296 138.172  1.00139.49           O  
ATOM   1409  CB  ASN A 191      57.934 -33.769 135.486  1.00139.30           C  
ATOM   1410  CG  ASN A 191      57.871 -34.048 134.009  1.00152.21           C  
ATOM   1411  ND2 ASN A 191      58.795 -34.851 133.508  1.00143.48           N  
ATOM   1412  OD1 ASN A 191      57.003 -33.540 133.299  1.00144.16           O  
ATOM   1413  HN  ASN A 191      56.065 -36.356 135.748  1.00  0.00           H  
ATOM   1414 1HD2 ASN A 191      58.752 -35.040 132.507  1.00  0.00           H  
ATOM   1415 2HD2 ASN A 191      59.514 -35.272 134.096  1.00  0.00           H  
ATOM   1416  N   VAL A 192      56.891 -34.780 138.785  1.00135.29           N  
ATOM   1417  CA  VAL A 192      57.083 -34.501 140.213  1.00132.62           C  
ATOM   1418  C   VAL A 192      57.263 -35.802 141.012  1.00134.59           C  
ATOM   1419  O   VAL A 192      56.806 -36.864 140.583  1.00133.66           O  
ATOM   1420  CB  VAL A 192      55.969 -33.589 140.809  1.00136.66           C  
ATOM   1421  CG1 VAL A 192      56.456 -32.881 142.069  1.00134.81           C  
ATOM   1422  CG2 VAL A 192      55.480 -32.560 139.795  1.00139.75           C  
ATOM   1423  HN  VAL A 192      55.974 -35.097 138.471  1.00  0.00           H  
ATOM   1424  N   SER A 193      57.948 -35.702 142.171  1.00130.46           N  
ATOM   1425  CA  SER A 193      58.234 -36.780 143.124  1.00128.01           C  
ATOM   1426  C   SER A 193      56.941 -37.344 143.752  1.00131.75           C  
ATOM   1427  O   SER A 193      55.972 -36.588 143.889  1.00131.94           O  
ATOM   1428  CB  SER A 193      59.136 -36.257 144.241  1.00130.13           C  
ATOM   1429  OG  SER A 193      60.384 -35.792 143.757  1.00140.26           O  
ATOM   1430  HN  SER A 193      58.305 -34.777 142.410  1.00  0.00           H  
ATOM   1431  HG  SER A 193      60.945 -35.467 144.451  1.00  0.00           H  
ATOM   1432  N   PRO A 194      56.910 -38.637 144.185  1.00127.54           N  
ATOM   1433  CA  PRO A 194      55.692 -39.169 144.830  1.00127.11           C  
ATOM   1434  C   PRO A 194      55.312 -38.386 146.090  1.00132.46           C  
ATOM   1435  O   PRO A 194      56.195 -37.872 146.776  1.00131.12           O  
ATOM   1436  CB  PRO A 194      56.071 -40.615 145.169  1.00126.75           C  
ATOM   1437  CG  PRO A 194      57.210 -40.939 144.294  1.00131.34           C  
ATOM   1438  CD  PRO A 194      57.966 -39.668 144.123  1.00127.78           C  
ATOM   1439  N   ALA A 195      54.005 -38.269 146.382  1.00131.21           N  
ATOM   1440  CA  ALA A 195      53.541 -37.503 147.541  1.00131.02           C  
ATOM   1441  C   ALA A 195      52.511 -38.230 148.425  1.00135.76           C  
ATOM   1442  O   ALA A 195      52.045 -39.311 148.063  1.00135.14           O  
ATOM   1443  CB  ALA A 195      53.006 -36.154 147.084  1.00133.76           C  
ATOM   1444  HN  ALA A 195      53.319 -38.725 145.781  1.00  0.00           H  
ATOM   1445  N   CYS A 196      52.187 -37.639 149.600  1.00133.10           N  
ATOM   1446  CA  CYS A 196      51.210 -38.165 150.553  1.00132.52           C  
ATOM   1447  C   CYS A 196      50.117 -37.156 150.838  1.00137.80           C  
ATOM   1448  O   CYS A 196      50.279 -36.315 151.727  1.00136.69           O  
ATOM   1449  CB  CYS A 196      51.879 -38.633 151.843  1.00130.81           C  
ATOM   1450  SG  CYS A 196      52.123 -40.422 151.947  1.00133.68           S  
ATOM   1451  HN  CYS A 196      52.658 -36.766 149.837  1.00  0.00           H  
ATOM   1452  N   TYR A 197      49.008 -37.229 150.082  1.00136.63           N  
ATOM   1453  CA  TYR A 197      47.834 -36.388 150.311  1.00137.99           C  
ATOM   1454  C   TYR A 197      46.551 -37.044 149.795  1.00143.42           C  
ATOM   1455  O   TYR A 197      46.603 -38.044 149.071  1.00142.73           O  
ATOM   1456  CB  TYR A 197      47.992 -34.928 149.818  1.00141.30           C  
ATOM   1457  CG  TYR A 197      48.452 -34.731 148.390  1.00145.97           C  
ATOM   1458  CD1 TYR A 197      47.543 -34.757 147.335  1.00150.68           C  
ATOM   1459  CD2 TYR A 197      49.766 -34.368 148.106  1.00146.74           C  
ATOM   1460  CE1 TYR A 197      47.948 -34.514 146.021  1.00154.18           C  
ATOM   1461  CE2 TYR A 197      50.180 -34.107 146.799  1.00149.90           C  
ATOM   1462  CZ  TYR A 197      49.271 -34.194 145.757  1.00160.91           C  
ATOM   1463  OH  TYR A 197      49.679 -33.960 144.463  1.00164.73           O  
ATOM   1464  HN  TYR A 197      48.984 -37.901 149.315  1.00  0.00           H  
ATOM   1465  HH  TYR A 197      50.585 -33.741 144.282  1.00  0.00           H  
ATOM   1466  N   GLU A 198      45.399 -36.500 150.230  1.00141.69           N  
ATOM   1467  CA  GLU A 198      44.053 -36.959 149.883  1.00143.33           C  
ATOM   1468  C   GLU A 198      43.665 -36.653 148.420  1.00150.27           C  
ATOM   1469  O   GLU A 198      44.484 -36.133 147.654  1.00150.78           O  
ATOM   1470  CB  GLU A 198      43.025 -36.379 150.873  1.00144.51           C  
ATOM   1471  CG  GLU A 198      42.864 -37.223 152.123  1.00153.42           C  
ATOM   1472  CD  GLU A 198      42.123 -36.560 153.266  1.00173.88           C  
ATOM   1473  OE1 GLU A 198      42.777 -35.855 154.068  1.00164.34           O  
ATOM   1474  OE2 GLU A 198      40.889 -36.754 153.367  1.00171.13           O1-
ATOM   1475  HN  GLU A 198      45.470 -35.698 150.856  1.00  0.00           H  
ATOM   1476  N   ASP A 199      42.420 -36.998 148.035  1.00148.29           N  
ATOM   1477  CA  ASP A 199      41.899 -36.791 146.686  1.00175.53           C  
ATOM   1478  C   ASP A 199      40.556 -36.065 146.719  1.00192.64           C  
ATOM   1479  O   ASP A 199      40.460 -34.964 147.261  1.00147.71           O  
ATOM   1480  CB  ASP A 199      41.775 -38.138 145.950  1.00177.95           C  
ATOM   1481  CG  ASP A 199      43.068 -38.938 145.829  1.00185.56           C  
ATOM   1482  OD1 ASP A 199      44.149 -38.315 145.702  1.00184.81           O  
ATOM   1483  OD2 ASP A 199      42.996 -40.185 145.842  1.00191.36           O1-
ATOM   1484  HN  ASP A 199      41.806 -37.429 148.726  1.00  0.00           H  
ATOM   1485  N   ALA A 205      34.504 -37.980 146.072  1.00184.54           N  
ATOM   1486  CA  ALA A 205      33.050 -37.917 145.919  1.00187.10           C  
ATOM   1487  C   ALA A 205      32.389 -37.081 147.038  1.00189.80           C  
ATOM   1488  O   ALA A 205      33.101 -36.462 147.833  1.00186.79           O  
ATOM   1489  CB  ALA A 205      32.472 -39.327 145.886  1.00188.36           C  
ATOM   1490  HN1 ALA A 205      34.940 -38.532 145.333  1.00  0.00           H  
ATOM   1491  HN2 ALA A 205      34.765 -38.325 146.996  1.00  0.00           H  
ATOM   1492  HN3 ALA A 205      34.912 -37.047 146.128  1.00  0.00           H  
ATOM   1493  N   ASN A 206      31.035 -37.042 147.079  1.00188.70           N  
ATOM   1494  CA  ASN A 206      30.258 -36.306 148.084  1.00187.97           C  
ATOM   1495  C   ASN A 206      30.498 -36.830 149.505  1.00187.66           C  
ATOM   1496  O   ASN A 206      30.527 -36.034 150.446  1.00184.84           O  
ATOM   1497  CB  ASN A 206      28.768 -36.322 147.746  1.00191.37           C  
ATOM   1498  CG  ASN A 206      28.321 -35.171 146.881  1.00205.65           C  
ATOM   1499  ND2 ASN A 206      28.092 -34.015 147.489  1.00198.83           N  
ATOM   1500  OD1 ASN A 206      28.165 -35.302 145.664  1.00201.59           O  
ATOM   1501  HN  ASN A 206      30.522 -37.558 146.364  1.00  0.00           H  
ATOM   1502 1HD2 ASN A 206      28.221 -33.907 148.495  1.00  0.00           H  
ATOM   1503 2HD2 ASN A 206      27.790 -33.236 146.904  1.00  0.00           H  
ATOM   1504  N   TRP A 207      30.682 -38.164 149.650  1.00183.64           N  
ATOM   1505  CA  TRP A 207      30.959 -38.845 150.921  1.00180.54           C  
ATOM   1506  C   TRP A 207      32.358 -38.484 151.437  1.00181.25           C  
ATOM   1507  O   TRP A 207      32.546 -38.358 152.648  1.00178.24           O  
ATOM   1508  CB  TRP A 207      30.831 -40.372 150.768  1.00179.39           C  
ATOM   1509  CG  TRP A 207      29.447 -40.846 150.431  1.00183.13           C  
ATOM   1510  CD1 TRP A 207      28.966 -41.157 149.193  1.00188.89           C  
ATOM   1511  CD2 TRP A 207      28.367 -41.070 151.350  1.00183.26           C  
ATOM   1512  CE2 TRP A 207      27.258 -41.514 150.594  1.00189.99           C  
ATOM   1513  CE3 TRP A 207      28.224 -40.932 152.743  1.00182.57           C  
ATOM   1514  NE1 TRP A 207      27.652 -41.558 149.281  1.00189.39           N  
ATOM   1515  CZ2 TRP A 207      26.025 -41.823 151.183  1.00189.83           C  
ATOM   1516  CZ3 TRP A 207      27.002 -41.237 153.324  1.00185.55           C  
ATOM   1517  CH2 TRP A 207      25.920 -41.679 152.549  1.00189.46           C  
ATOM   1518  HN  TRP A 207      30.624 -38.741 148.811  1.00  0.00           H  
ATOM   1519  HE1 TRP A 207      27.066 -41.842 148.496  1.00  0.00           H  
ATOM   1520  N   ARG A 208      33.329 -38.309 150.511  1.00178.54           N  
ATOM   1521  CA  ARG A 208      34.721 -37.945 150.801  1.00176.16           C  
ATOM   1522  C   ARG A 208      34.833 -36.554 151.432  1.00178.76           C  
ATOM   1523  O   ARG A 208      35.723 -36.340 152.254  1.00175.90           O  
ATOM   1524  CB  ARG A 208      35.587 -38.043 149.535  1.00178.02           C  
ATOM   1525  CG  ARG A 208      36.121 -37.071 152.782  1.00  4.55           C  
ATOM   1526  CD  ARG A 208      35.385 -37.520 154.004  1.00  5.89           C  
ATOM   1527  NE  ARG A 208      35.963 -38.832 154.418  1.00  6.20           N  
ATOM   1528  CZ  ARG A 208      35.516 -39.441 155.530  1.00  7.52           C  
ATOM   1529  NH1 ARG A 208      34.517 -38.933 156.271  1.00 10.68           N1+
ATOM   1530  NH2 ARG A 208      36.110 -40.594 155.866  1.00  9.48           N  
ATOM   1531  HN  ARG A 208      33.073 -38.441 149.532  1.00  0.00           H  
ATOM   1532  HE  ARG A 208      36.696 -39.267 153.858  1.00  0.00           H  
ATOM   1533 1HH1 ARG A 208      34.178 -39.395 157.115  1.00  0.00           H  
ATOM   1534 2HH1 ARG A 208      34.065 -38.055 156.015  1.00  0.00           H  
ATOM   1535 1HH2 ARG A 208      35.771 -41.056 156.710  1.00  0.00           H  
ATOM   1536 2HH2 ARG A 208      36.868 -40.979 155.303  1.00  0.00           H  
ATOM   1537  N   MET A 209      33.934 -35.618 151.050  1.00177.30           N  
ATOM   1538  CA  MET A 209      33.881 -34.263 151.607  1.00176.79           C  
ATOM   1539  C   MET A 209      33.215 -34.309 152.988  1.00178.92           C  
ATOM   1540  O   MET A 209      33.653 -33.596 153.891  1.00176.59           O  
ATOM   1541  CB  MET A 209      33.145 -33.287 150.665  1.00182.31           C  
ATOM   1542  CG  MET A 209      33.142 -31.827 151.148  1.00185.80           C  
ATOM   1543  SD  MET A 209      34.682 -30.908 150.859  1.00189.05           S  
ATOM   1544  CE  MET A 209      35.466 -31.032 152.445  1.00181.73           C  
ATOM   1545  HN  MET A 209      33.254 -35.870 150.333  1.00  0.00           H  
ATOM   1546  N   LEU A 210      32.171 -35.157 153.148  1.00175.90           N  
ATOM   1547  CA  LEU A 210      31.445 -35.359 154.409  1.00174.28           C  
ATOM   1548  C   LEU A 210      32.376 -35.936 155.465  1.00174.41           C  
ATOM   1549  O   LEU A 210      32.307 -35.534 156.624  1.00172.67           O  
ATOM   1550  CB  LEU A 210      30.253 -36.309 154.214  1.00176.16           C  
ATOM   1551  CG  LEU A 210      29.034 -35.750 153.497  1.00184.24           C  
ATOM   1552  CD1 LEU A 210      28.226 -36.867 152.875  1.00186.57           C  
ATOM   1553  CD2 LEU A 210      28.170 -34.916 154.436  1.00187.02           C  
ATOM   1554  HN  LEU A 210      31.867 -35.693 152.335  1.00  0.00           H  
ATOM   1555  N   LEU A 211      33.262 -36.861 155.049  1.00169.53           N  
ATOM   1556  CA  LEU A 211      34.262 -37.506 155.898  1.00166.29           C  
ATOM   1557  C   LEU A 211      35.443 -36.559 156.211  1.00167.18           C  
ATOM   1558  O   LEU A 211      36.309 -36.908 157.013  1.00164.57           O  
ATOM   1559  CB  LEU A 211      34.731 -38.828 155.252  1.00166.47           C  
ATOM   1560  CG  LEU A 211      34.092 -40.134 155.780  1.00171.12           C  
ATOM   1561  CD1 LEU A 211      32.617 -40.267 155.383  1.00176.23           C  
ATOM   1562  CD2 LEU A 211      34.857 -41.349 155.294  1.00170.71           C  
ATOM   1563  HN  LEU A 211      33.233 -37.132 154.066  1.00  0.00           H  
ATOM   1564  N   ARG A 212      35.450 -35.351 155.599  1.00163.99           N  
ATOM   1565  CA  ARG A 212      36.446 -34.295 155.809  1.00162.27           C  
ATOM   1566  C   ARG A 212      35.841 -33.111 156.587  1.00165.29           C  
ATOM   1567  O   ARG A 212      36.566 -32.428 157.311  1.00163.42           O  
ATOM   1568  CB  ARG A 212      37.036 -33.820 154.473  1.00163.68           C  
ATOM   1569  CG  ARG A 212      37.240 -32.755 157.800  1.00  4.55           C  
ATOM   1570  CD  ARG A 212      36.986 -33.551 159.040  1.00  5.89           C  
ATOM   1571  NE  ARG A 212      38.217 -34.346 159.324  1.00  6.20           N  
ATOM   1572  CZ  ARG A 212      38.278 -35.116 160.424  1.00  7.52           C  
ATOM   1573  NH1 ARG A 212      37.241 -35.244 161.267  1.00 10.68           N1+
ATOM   1574  NH2 ARG A 212      39.430 -35.767 160.639  1.00  9.48           N  
ATOM   1575  HN  ARG A 212      34.699 -35.159 154.936  1.00  0.00           H  
ATOM   1576  HE  ARG A 212      39.010 -34.303 158.685  1.00  0.00           H  
ATOM   1577 1HH1 ARG A 212      37.289 -35.830 162.101  1.00  0.00           H  
ATOM   1578 2HH1 ARG A 212      36.364 -34.749 161.103  1.00  0.00           H  
ATOM   1579 1HH2 ARG A 212      39.477 -36.352 161.473  1.00  0.00           H  
ATOM   1580 2HH2 ARG A 212      40.217 -35.670 159.998  1.00  0.00           H  
ATOM   1581  N   ILE A 213      34.512 -32.887 156.443  1.00162.59           N  
ATOM   1582  CA  ILE A 213      33.728 -31.833 157.106  1.00162.02           C  
ATOM   1583  C   ILE A 213      33.349 -32.246 158.545  1.00162.35           C  
ATOM   1584  O   ILE A 213      33.390 -31.408 159.452  1.00160.85           O  
ATOM   1585  CB  ILE A 213      32.501 -31.427 156.217  1.00168.13           C  
ATOM   1586  CG1 ILE A 213      32.913 -30.516 155.022  1.00170.37           C  
ATOM   1587  CG2 ILE A 213      31.331 -30.822 157.001  1.00169.15           C  
ATOM   1588  CD1 ILE A 213      33.691 -29.161 155.329  1.00176.60           C  
ATOM   1589  HN  ILE A 213      34.006 -33.510 155.814  1.00  0.00           H  
ATOM   1590  N   LEU A 214      32.981 -33.533 158.741  1.00157.32           N  
ATOM   1591  CA  LEU A 214      32.614 -34.117 160.035  1.00155.05           C  
ATOM   1592  C   LEU A 214      33.743 -33.950 161.092  1.00155.32           C  
ATOM   1593  O   LEU A 214      33.455 -33.382 162.150  1.00153.58           O  
ATOM   1594  CB  LEU A 214      32.204 -35.590 159.864  1.00155.46           C  
ATOM   1595  CG  LEU A 214      31.253 -36.155 160.896  1.00159.76           C  
ATOM   1596  CD1 LEU A 214      30.127 -36.905 160.224  1.00162.09           C  
ATOM   1597  CD2 LEU A 214      31.985 -37.050 161.882  1.00159.90           C  
ATOM   1598  HN  LEU A 214      32.957 -34.145 157.925  1.00  0.00           H  
ATOM   1599  N   PRO A 215      35.028 -34.343 160.835  1.00150.24           N  
ATOM   1600  CA  PRO A 215      36.068 -34.106 161.852  1.00147.43           C  
ATOM   1601  C   PRO A 215      36.550 -32.651 161.908  1.00150.28           C  
ATOM   1602  O   PRO A 215      37.288 -32.300 162.823  1.00148.47           O  
ATOM   1603  CB  PRO A 215      37.186 -35.069 161.446  1.00148.32           C  
ATOM   1604  CG  PRO A 215      37.047 -35.207 159.982  1.00154.67           C  
ATOM   1605  CD  PRO A 215      35.597 -35.010 159.640  1.00152.30           C  
ATOM   1606  N   GLN A 216      36.151 -31.809 160.932  1.00147.80           N  
ATOM   1607  CA  GLN A 216      36.525 -30.391 160.895  1.00147.17           C  
ATOM   1608  C   GLN A 216      35.754 -29.612 161.956  1.00149.26           C  
ATOM   1609  O   GLN A 216      36.304 -28.680 162.544  1.00147.88           O  
ATOM   1610  CB  GLN A 216      36.295 -29.783 159.499  1.00150.77           C  
ATOM   1611  CG  GLN A 216      37.580 -29.549 158.708  1.00160.64           C  
ATOM   1612  CD  GLN A 216      37.315 -28.929 157.357  1.00175.77           C  
ATOM   1613  NE2 GLN A 216      37.273 -27.608 157.312  1.00166.85           N  
ATOM   1614  OE1 GLN A 216      37.153 -29.620 156.345  1.00170.79           O  
ATOM   1615  HN  GLN A 216      35.562 -32.176 160.185  1.00  0.00           H  
ATOM   1616 1HE2 GLN A 216      37.407 -27.038 158.147  1.00  0.00           H  
ATOM   1617 2HE2 GLN A 216      37.094 -27.189 156.399  1.00  0.00           H  
ATOM   1618  N   SER A 217      34.491 -30.000 162.214  1.00145.52           N  
ATOM   1619  CA  SER A 217      33.671 -29.325 163.214  1.00144.71           C  
ATOM   1620  C   SER A 217      33.648 -30.017 164.572  1.00145.44           C  
ATOM   1621  O   SER A 217      33.646 -29.326 165.589  1.00143.97           O  
ATOM   1622  CB  SER A 217      32.255 -29.099 162.703  1.00150.60           C  
ATOM   1623  OG  SER A 217      31.544 -28.264 163.604  1.00159.39           O  
ATOM   1624  HN  SER A 217      34.097 -30.786 161.697  1.00  0.00           H  
ATOM   1625  HG  SER A 217      30.660 -28.123 163.285  1.00  0.00           H  
ATOM   1626  N   PHE A 218      33.615 -31.362 164.597  1.00140.59           N  
ATOM   1627  CA  PHE A 218      33.558 -32.137 165.842  1.00138.31           C  
ATOM   1628  C   PHE A 218      34.935 -32.454 166.442  1.00139.21           C  
ATOM   1629  O   PHE A 218      35.028 -32.830 167.611  1.00137.23           O  
ATOM   1630  CB  PHE A 218      32.720 -33.414 165.655  1.00140.80           C  
ATOM   1631  CG  PHE A 218      31.259 -33.134 165.393  1.00143.99           C  
ATOM   1632  CD1 PHE A 218      30.373 -32.936 166.444  1.00146.72           C  
ATOM   1633  CD2 PHE A 218      30.771 -33.055 164.095  1.00148.03           C  
ATOM   1634  CE1 PHE A 218      29.025 -32.655 166.201  1.00149.42           C  
ATOM   1635  CE2 PHE A 218      29.423 -32.780 163.853  1.00152.72           C  
ATOM   1636  CZ  PHE A 218      28.558 -32.585 164.909  1.00150.58           C  
ATOM   1637  HN  PHE A 218      33.630 -31.866 163.710  1.00  0.00           H  
ATOM   1638  N   GLY A 219      35.981 -32.285 165.649  1.00135.42           N  
ATOM   1639  CA  GLY A 219      37.346 -32.534 166.085  1.00133.84           C  
ATOM   1640  C   GLY A 219      38.186 -31.279 166.205  1.00138.58           C  
ATOM   1641  O   GLY A 219      39.358 -31.360 166.582  1.00137.36           O  
ATOM   1642  HN  GLY A 219      35.823 -31.967 164.693  1.00  0.00           H  
ATOM   1643  N   PHE A 220      37.608 -30.111 165.874  1.00136.71           N  
ATOM   1644  CA  PHE A 220      38.319 -28.838 165.980  1.00136.48           C  
ATOM   1645  C   PHE A 220      37.477 -27.778 166.665  1.00139.85           C  
ATOM   1646  O   PHE A 220      37.894 -27.271 167.702  1.00138.06           O  
ATOM   1647  CB  PHE A 220      38.869 -28.352 164.619  1.00139.83           C  
ATOM   1648  CG  PHE A 220      39.491 -26.969 164.630  1.00141.83           C  
ATOM   1649  CD1 PHE A 220      40.748 -26.756 165.188  1.00143.85           C  
ATOM   1650  CD2 PHE A 220      38.826 -25.885 164.068  1.00145.80           C  
ATOM   1651  CE1 PHE A 220      41.322 -25.478 165.198  1.00145.12           C  
ATOM   1652  CE2 PHE A 220      39.400 -24.608 164.079  1.00148.97           C  
ATOM   1653  CZ  PHE A 220      40.644 -24.414 164.643  1.00145.80           C  
ATOM   1654  HN  PHE A 220      36.645 -30.113 165.539  1.00  0.00           H  
ATOM   1655  N   ILE A 221      36.294 -27.462 166.103  1.00137.44           N  
ATOM   1656  CA  ILE A 221      35.394 -26.426 166.613  1.00137.39           C  
ATOM   1657  C   ILE A 221      34.702 -26.849 167.937  1.00139.46           C  
ATOM   1658  O   ILE A 221      34.697 -26.049 168.872  1.00138.19           O  
ATOM   1659  CB  ILE A 221      34.408 -25.957 165.506  1.00142.70           C  
ATOM   1660  CG1 ILE A 221      35.192 -25.298 164.346  1.00144.27           C  
ATOM   1661  CG2 ILE A 221      33.354 -24.980 166.049  1.00144.10           C  
ATOM   1662  CD1 ILE A 221      34.704 -25.643 162.935  1.00155.43           C  
ATOM   1663  HN  ILE A 221      36.008 -27.977 165.270  1.00  0.00           H  
ATOM   1664  N   VAL A 222      34.163 -28.087 168.029  1.00135.38           N  
ATOM   1665  CA  VAL A 222      33.485 -28.599 169.235  1.00134.25           C  
ATOM   1666  C   VAL A 222      34.421 -28.564 170.485  1.00136.06           C  
ATOM   1667  O   VAL A 222      34.001 -27.959 171.476  1.00134.83           O  
ATOM   1668  CB  VAL A 222      32.800 -29.980 169.014  1.00138.69           C  
ATOM   1669  CG1 VAL A 222      32.470 -30.677 170.335  1.00137.33           C  
ATOM   1670  CG2 VAL A 222      31.540 -29.828 168.169  1.00140.73           C  
ATOM   1671  HN  VAL A 222      34.229 -28.702 167.218  1.00  0.00           H  
ATOM   1672  N   PRO A 223      35.666 -29.130 170.485  1.00131.71           N  
ATOM   1673  CA  PRO A 223      36.511 -29.019 171.692  1.00129.70           C  
ATOM   1674  C   PRO A 223      36.999 -27.592 171.945  1.00132.59           C  
ATOM   1675  O   PRO A 223      37.178 -27.219 173.104  1.00131.40           O  
ATOM   1676  CB  PRO A 223      37.683 -29.970 171.417  1.00130.75           C  
ATOM   1677  CG  PRO A 223      37.341 -30.700 170.179  1.00136.47           C  
ATOM   1678  CD  PRO A 223      36.373 -29.869 169.420  1.00133.60           C  
ATOM   1679  N   LEU A 224      37.199 -26.800 170.864  1.00129.25           N  
ATOM   1680  CA  LEU A 224      37.640 -25.399 170.907  1.00128.76           C  
ATOM   1681  C   LEU A 224      36.580 -24.529 171.599  1.00132.46           C  
ATOM   1682  O   LEU A 224      36.929 -23.705 172.451  1.00131.22           O  
ATOM   1683  CB  LEU A 224      37.918 -24.900 169.470  1.00129.99           C  
ATOM   1684  CG  LEU A 224      38.707 -23.600 169.211  1.00134.81           C  
ATOM   1685  CD1 LEU A 224      37.789 -22.449 168.856  1.00136.29           C  
ATOM   1686  CD2 LEU A 224      39.726 -23.271 170.312  1.00135.48           C  
ATOM   1687  HN  LEU A 224      37.030 -27.210 169.945  1.00  0.00           H  
ATOM   1688  N   LEU A 225      35.289 -24.748 171.247  1.00129.49           N  
ATOM   1689  CA  LEU A 225      34.119 -24.060 171.801  1.00129.40           C  
ATOM   1690  C   LEU A 225      34.059 -24.283 173.314  1.00131.14           C  
ATOM   1691  O   LEU A 225      33.977 -23.315 174.072  1.00130.32           O  
ATOM   1692  CB  LEU A 225      32.839 -24.587 171.135  1.00130.84           C  
ATOM   1693  CG  LEU A 225      31.778 -23.554 170.807  1.00136.81           C  
ATOM   1694  CD1 LEU A 225      31.948 -23.031 169.389  1.00138.41           C  
ATOM   1695  CD2 LEU A 225      30.395 -24.143 170.975  1.00140.03           C  
ATOM   1696  HN  LEU A 225      35.116 -25.455 170.532  1.00  0.00           H  
ATOM   1697  N   ILE A 226      34.170 -25.561 173.740  1.00126.24           N  
ATOM   1698  CA  ILE A 226      34.194 -26.003 175.136  1.00124.35           C  
ATOM   1699  C   ILE A 226      35.390 -25.361 175.858  1.00127.86           C  
ATOM   1700  O   ILE A 226      35.229 -24.884 176.980  1.00127.02           O  
ATOM   1701  CB  ILE A 226      34.191 -27.560 175.198  1.00126.68           C  
ATOM   1702  CG1 ILE A 226      32.805 -28.117 174.810  1.00127.95           C  
ATOM   1703  CG2 ILE A 226      34.645 -28.099 176.565  1.00126.01           C  
ATOM   1704  CD1 ILE A 226      32.809 -29.514 174.221  1.00134.35           C  
ATOM   1705  HN  ILE A 226      34.244 -26.283 173.024  1.00  0.00           H  
ATOM   1706  N   MET A 227      36.561 -25.308 175.193  1.00124.95           N  
ATOM   1707  CA  MET A 227      37.782 -24.708 175.731  1.00124.30           C  
ATOM   1708  C   MET A 227      37.641 -23.218 175.970  1.00130.35           C  
ATOM   1709  O   MET A 227      38.052 -22.745 177.024  1.00129.15           O  
ATOM   1710  CB  MET A 227      38.977 -24.978 174.820  1.00126.48           C  
ATOM   1711  CG  MET A 227      39.693 -26.251 175.150  1.00129.12           C  
ATOM   1712  SD  MET A 227      41.184 -26.429 174.158  1.00133.23           S  
ATOM   1713  CE  MET A 227      40.531 -27.260 172.788  1.00130.99           C  
ATOM   1714  HN  MET A 227      36.598 -25.711 174.257  1.00  0.00           H  
ATOM   1715  N   LEU A 228      37.054 -22.480 175.008  1.00129.84           N  
ATOM   1716  CA  LEU A 228      36.856 -21.034 175.128  1.00130.85           C  
ATOM   1717  C   LEU A 228      35.896 -20.677 176.260  1.00136.00           C  
ATOM   1718  O   LEU A 228      36.183 -19.739 177.005  1.00135.13           O  
ATOM   1719  CB  LEU A 228      36.401 -20.394 173.799  1.00132.54           C  
ATOM   1720  CG  LEU A 228      37.412 -20.335 172.639  1.00137.66           C  
ATOM   1721  CD1 LEU A 228      36.747 -19.823 171.387  1.00139.54           C  
ATOM   1722  CD2 LEU A 228      38.610 -19.445 172.966  1.00139.73           C  
ATOM   1723  HN  LEU A 228      36.734 -22.948 174.160  1.00  0.00           H  
ATOM   1724  N   PHE A 229      34.780 -21.432 176.413  1.00134.43           N  
ATOM   1725  CA  PHE A 229      33.810 -21.187 177.487  1.00135.02           C  
ATOM   1726  C   PHE A 229      34.437 -21.474 178.852  1.00138.72           C  
ATOM   1727  O   PHE A 229      34.474 -20.581 179.699  1.00138.02           O  
ATOM   1728  CB  PHE A 229      32.498 -21.987 177.300  1.00137.97           C  
ATOM   1729  CG  PHE A 229      31.609 -21.592 176.136  1.00141.74           C  
ATOM   1730  CD1 PHE A 229      31.169 -20.279 175.984  1.00145.91           C  
ATOM   1731  CD2 PHE A 229      31.147 -22.549 175.237  1.00145.00           C  
ATOM   1732  CE1 PHE A 229      30.339 -19.919 174.914  1.00148.46           C  
ATOM   1733  CE2 PHE A 229      30.317 -22.188 174.169  1.00149.52           C  
ATOM   1734  CZ  PHE A 229      29.915 -20.877 174.018  1.00148.40           C  
ATOM   1735  HN  PHE A 229      34.609 -22.196 175.759  1.00  0.00           H  
ATOM   1736  N   CYS A 230      34.994 -22.691 179.032  1.00135.27           N  
ATOM   1737  CA  CYS A 230      35.619 -23.130 180.278  1.00134.18           C  
ATOM   1738  C   CYS A 230      36.845 -22.317 180.671  1.00138.54           C  
ATOM   1739  O   CYS A 230      36.846 -21.780 181.772  1.00137.92           O  
ATOM   1740  CB  CYS A 230      35.923 -24.622 180.253  1.00134.06           C  
ATOM   1741  SG  CYS A 230      34.453 -25.678 180.287  1.00138.58           S  
ATOM   1742  HN  CYS A 230      34.977 -23.345 178.249  1.00  0.00           H  
ATOM   1743  N   TYR A 231      37.867 -22.200 179.795  1.00136.00           N  
ATOM   1744  CA  TYR A 231      39.081 -21.434 180.118  1.00136.01           C  
ATOM   1745  C   TYR A 231      38.836 -19.939 180.314  1.00140.96           C  
ATOM   1746  O   TYR A 231      39.493 -19.324 181.159  1.00139.68           O  
ATOM   1747  CB  TYR A 231      40.216 -21.665 179.111  1.00137.64           C  
ATOM   1748  CG  TYR A 231      40.887 -23.017 179.226  1.00139.35           C  
ATOM   1749  CD1 TYR A 231      41.491 -23.421 180.416  1.00140.75           C  
ATOM   1750  CD2 TYR A 231      40.985 -23.864 178.127  1.00140.56           C  
ATOM   1751  CE1 TYR A 231      42.123 -24.659 180.523  1.00141.46           C  
ATOM   1752  CE2 TYR A 231      41.633 -25.094 178.216  1.00141.09           C  
ATOM   1753  CZ  TYR A 231      42.196 -25.491 179.418  1.00148.43           C  
ATOM   1754  OH  TYR A 231      42.839 -26.701 179.508  1.00149.61           O  
ATOM   1755  HN  TYR A 231      37.795 -22.655 178.885  1.00  0.00           H  
ATOM   1756  HH  TYR A 231      42.889 -27.272 178.750  1.00  0.00           H  
ATOM   1757  N   GLY A 232      37.894 -19.386 179.546  1.00139.36           N  
ATOM   1758  CA  GLY A 232      37.515 -17.979 179.606  1.00140.06           C  
ATOM   1759  C   GLY A 232      36.909 -17.594 180.940  1.00144.09           C  
ATOM   1760  O   GLY A 232      37.407 -16.678 181.605  1.00143.64           O  
ATOM   1761  HN  GLY A 232      37.410 -19.984 178.876  1.00  0.00           H  
ATOM   1762  N   PHE A 233      35.856 -18.329 181.358  1.00140.41           N  
ATOM   1763  CA  PHE A 233      35.158 -18.094 182.620  1.00139.73           C  
ATOM   1764  C   PHE A 233      35.970 -18.520 183.856  1.00142.64           C  
ATOM   1765  O   PHE A 233      35.681 -18.034 184.951  1.00142.24           O  
ATOM   1766  CB  PHE A 233      33.751 -18.711 182.607  1.00142.02           C  
ATOM   1767  CG  PHE A 233      32.812 -18.056 181.613  1.00144.84           C  
ATOM   1768  CD1 PHE A 233      32.693 -16.670 181.547  1.00147.24           C  
ATOM   1769  CD2 PHE A 233      32.052 -18.824 180.739  1.00148.89           C  
ATOM   1770  CE1 PHE A 233      31.837 -16.067 180.621  1.00151.22           C  
ATOM   1771  CE2 PHE A 233      31.196 -18.219 179.813  1.00150.97           C  
ATOM   1772  CZ  PHE A 233      31.092 -16.845 179.764  1.00150.25           C  
ATOM   1773  HN  PHE A 233      35.530 -19.089 180.761  1.00  0.00           H  
ATOM   1774  N   THR A 234      37.002 -19.378 183.690  1.00138.46           N  
ATOM   1775  CA  THR A 234      37.884 -19.748 184.804  1.00137.33           C  
ATOM   1776  C   THR A 234      38.880 -18.617 185.009  1.00140.45           C  
ATOM   1777  O   THR A 234      39.148 -18.251 186.151  1.00139.61           O  
ATOM   1778  CB  THR A 234      38.603 -21.086 184.593  1.00145.54           C  
ATOM   1779  CG2 THR A 234      37.683 -22.275 184.728  1.00144.22           C  
ATOM   1780  OG1 THR A 234      39.266 -21.090 183.334  1.00145.93           O  
ATOM   1781  HN  THR A 234      37.172 -19.778 182.767  1.00  0.00           H  
ATOM   1782  HG1 THR A 234      39.845 -20.342 183.249  1.00  0.00           H  
ATOM   1783  N   LEU A 235      39.399 -18.041 183.895  1.00137.13           N  
ATOM   1784  CA  LEU A 235      40.337 -16.915 183.903  1.00137.00           C  
ATOM   1785  C   LEU A 235      39.699 -15.698 184.561  1.00140.67           C  
ATOM   1786  O   LEU A 235      40.362 -15.003 185.333  1.00140.20           O  
ATOM   1787  CB  LEU A 235      40.776 -16.561 182.476  1.00137.74           C  
ATOM   1788  CG  LEU A 235      42.227 -16.859 182.122  1.00142.51           C  
ATOM   1789  CD1 LEU A 235      42.413 -16.899 180.621  1.00143.58           C  
ATOM   1790  CD2 LEU A 235      43.180 -15.841 182.745  1.00144.87           C  
ATOM   1791  HN  LEU A 235      39.117 -18.418 182.990  1.00  0.00           H  
ATOM   1792  N   ARG A 236      38.397 -15.472 184.270  1.00137.16           N  
ATOM   1793  CA  ARG A 236      37.564 -14.397 184.805  1.00137.14           C  
ATOM   1794  C   ARG A 236      37.581 -14.420 186.339  1.00140.47           C  
ATOM   1795  O   ARG A 236      37.913 -13.403 186.951  1.00140.10           O  
ATOM   1796  CB  ARG A 236      36.133 -14.501 184.227  1.00138.15           C  
ATOM   1797  CG  ARG A 236      35.071 -13.667 184.942  1.00150.26           C  
ATOM   1798  CD  ARG A 236      33.878 -13.343 184.061  1.00162.80           C  
ATOM   1799  NE  ARG A 236      33.986 -12.000 183.488  1.00174.14           N  
ATOM   1800  CZ  ARG A 236      32.951 -11.245 183.129  1.00190.47           C  
ATOM   1801  NH1 ARG A 236      31.709 -11.689 183.280  1.00178.75           N1+
ATOM   1802  NH2 ARG A 236      33.151 -10.036 182.619  1.00178.01           N  
ATOM   1803  HN  ARG A 236      37.954 -16.114 183.613  1.00  0.00           H  
ATOM   1804  HE  ARG A 236      34.921 -11.616 183.355  1.00  0.00           H  
ATOM   1805 1HH1 ARG A 236      30.916 -11.110 183.005  1.00  0.00           H  
ATOM   1806 2HH1 ARG A 236      31.555 -12.618 183.672  1.00  0.00           H  
ATOM   1807 1HH2 ARG A 236      32.358  -9.457 182.344  1.00  0.00           H  
ATOM   1808 2HH2 ARG A 236      34.105  -9.695 182.503  1.00  0.00           H  
ATOM   1809  N   THR A 237      37.285 -15.588 186.949  1.00136.70           N  
ATOM   1810  CA  THR A 237      37.287 -15.743 188.409  1.00136.12           C  
ATOM   1811  C   THR A 237      38.703 -15.879 188.974  1.00140.16           C  
ATOM   1812  O   THR A 237      38.885 -15.698 190.180  1.00139.51           O  
ATOM   1813  CB  THR A 237      36.352 -16.866 188.883  1.00142.84           C  
ATOM   1814  CG2 THR A 237      34.882 -16.542 188.658  1.00141.41           C  
ATOM   1815  OG1 THR A 237      36.705 -18.093 188.250  1.00143.04           O  
ATOM   1816  HN  THR A 237      37.050 -16.396 186.372  1.00  0.00           H  
ATOM   1817  HG1 THR A 237      37.623 -18.295 188.390  1.00  0.00           H  
ATOM   1818  N   LEU A 238      39.655 -16.252 188.134  1.00137.46           N  
ATOM   1819  CA  LEU A 238      41.026 -16.367 188.582  1.00137.86           C  
ATOM   1820  C   LEU A 238      41.543 -14.986 188.909  1.00144.03           C  
ATOM   1821  O   LEU A 238      42.244 -14.779 189.889  1.00143.80           O  
ATOM   1822  CB  LEU A 238      41.898 -17.028 187.526  1.00137.92           C  
ATOM   1823  CG  LEU A 238      41.805 -18.552 187.495  1.00142.26           C  
ATOM   1824  CD1 LEU A 238      43.018 -19.122 186.783  1.00142.59           C  
ATOM   1825  CD2 LEU A 238      41.720 -19.115 188.903  1.00144.02           C  
ATOM   1826  HN  LEU A 238      39.421 -16.460 187.163  1.00  0.00           H  
ATOM   1827  N   PHE A 239      41.177 -14.039 188.061  1.00142.45           N  
ATOM   1828  CA  PHE A 239      41.582 -12.651 188.205  1.00143.58           C  
ATOM   1829  C   PHE A 239      41.054 -11.993 189.469  1.00148.33           C  
ATOM   1830  O   PHE A 239      41.735 -11.183 190.092  1.00148.55           O  
ATOM   1831  CB  PHE A 239      41.104 -11.843 187.002  1.00146.19           C  
ATOM   1832  CG  PHE A 239      42.031 -11.897 185.827  1.00148.57           C  
ATOM   1833  CD1 PHE A 239      43.060 -10.983 185.702  1.00152.42           C  
ATOM   1834  CD2 PHE A 239      41.865 -12.851 184.843  1.00150.98           C  
ATOM   1835  CE1 PHE A 239      43.913 -11.021 184.620  1.00154.11           C  
ATOM   1836  CE2 PHE A 239      42.714 -12.896 183.757  1.00154.53           C  
ATOM   1837  CZ  PHE A 239      43.740 -11.979 183.645  1.00153.29           C  
ATOM   1838  HN  PHE A 239      40.584 -14.294 187.271  1.00  0.00           H  
ATOM   1839  N   LYS A 240      39.828 -12.340 189.830  1.00144.67           N  
ATOM   1840  CA  LYS A 240      39.143 -11.745 190.971  1.00144.29           C  
ATOM   1841  C   LYS A 240      39.752 -11.890 192.365  1.00148.90           C  
ATOM   1842  O   LYS A 240      39.707 -10.938 193.143  1.00148.88           O  
ATOM   1843  CB  LYS A 240      37.688 -12.221 191.000  1.00145.84           C  
ATOM   1844  CG  LYS A 240      36.905 -11.860 189.750  1.00155.48           C  
ATOM   1845  CD  LYS A 240      35.508 -12.456 189.775  1.00162.66           C  
ATOM   1846  CE  LYS A 240      34.743 -12.133 188.502  1.00170.13           C  
ATOM   1847  NZ  LYS A 240      33.374 -12.719 188.510  1.00176.44           N1+
ATOM   1848  HN  LYS A 240      39.342 -13.054 189.287  1.00  0.00           H  
ATOM   1849  HZ1 LYS A 240      32.861 -12.502 187.656  1.00  0.00           H  
ATOM   1850  HZ2 LYS A 240      32.853 -12.431 189.338  1.00  0.00           H  
ATOM   1851  HZ3 LYS A 240      33.403 -13.724 188.680  1.00  0.00           H  
ATOM   1852  N   ALA A 241      40.309 -13.048 192.704  1.00145.33           N  
ATOM   1853  CA  ALA A 241      40.848 -13.209 194.052  1.00170.94           C  
ATOM   1854  C   ALA A 241      42.306 -12.807 194.244  1.00187.07           C  
ATOM   1855  O   ALA A 241      43.219 -13.487 193.787  1.00142.79           O  
ATOM   1856  CB  ALA A 241      40.631 -14.637 194.535  1.00 30.00           C  
ATOM   1857  HN  ALA A 241      40.359 -13.814 192.032  1.00  0.00           H  
ATOM   1858  N   GLY A 244      40.355 -19.061 198.031  1.00164.46           N  
ATOM   1859  CA  GLY A 244      41.241 -20.177 197.744  1.00163.48           C  
ATOM   1860  C   GLY A 244      41.887 -19.917 196.402  1.00164.72           C  
ATOM   1861  O   GLY A 244      41.226 -19.463 195.472  1.00163.80           O  
ATOM   1862  HN1 GLY A 244      39.919 -19.236 198.936  1.00  0.00           H  
ATOM   1863  HN2 GLY A 244      39.675 -18.894 197.289  1.00  0.00           H  
ATOM   1864  HN3 GLY A 244      40.827 -18.158 197.987  1.00  0.00           H  
ATOM   1865  N   GLN A 245      43.184 -20.185 196.298  1.00159.75           N  
ATOM   1866  CA  GLN A 245      43.901 -19.912 195.058  1.00158.45           C  
ATOM   1867  C   GLN A 245      44.650 -21.085 194.417  1.00159.23           C  
ATOM   1868  O   GLN A 245      45.458 -21.747 195.059  1.00159.00           O  
ATOM   1869  CB  GLN A 245      44.840 -18.719 195.308  1.00160.55           C  
ATOM   1870  CG  GLN A 245      46.124 -18.657 194.500  1.00175.99           C  
ATOM   1871  CD  GLN A 245      47.238 -17.992 195.278  1.00196.16           C  
ATOM   1872  NE2 GLN A 245      46.878 -17.026 196.113  1.00187.75           N  
ATOM   1873  OE1 GLN A 245      48.407 -18.351 195.143  1.00192.21           O  
ATOM   1874  HN  GLN A 245      43.683 -20.585 197.093  1.00  0.00           H  
ATOM   1875 1HE2 GLN A 245      47.629 -16.578 196.638  1.00  0.00           H  
ATOM   1876 2HE2 GLN A 245      45.909 -16.728 196.225  1.00  0.00           H  
ATOM   1877  N   LYS A 246      44.372 -21.314 193.136  1.00153.13           N  
ATOM   1878  CA  LYS A 246      45.038 -22.345 192.358  1.00151.56           C  
ATOM   1879  C   LYS A 246      45.817 -21.596 191.295  1.00154.00           C  
ATOM   1880  O   LYS A 246      46.799 -22.084 190.740  1.00153.19           O  
ATOM   1881  CB  LYS A 246      44.016 -23.259 191.694  1.00152.66           C  
ATOM   1882  CG  LYS A 246      42.780 -23.523 192.533  1.00156.52           C  
ATOM   1883  CD  LYS A 246      41.888 -22.298 192.581  1.00163.57           C  
ATOM   1884  CE  LYS A 246      40.711 -22.509 193.514  1.00175.20           C  
ATOM   1885  NZ  LYS A 246      39.934 -21.256 193.720  1.00182.64           N1+
ATOM   1886  HN  LYS A 246      43.661 -20.741 192.681  1.00  0.00           H  
ATOM   1887  HZ1 LYS A 246      39.142 -21.398 194.347  1.00  0.00           H  
ATOM   1888  HZ2 LYS A 246      39.635 -20.855 192.831  1.00  0.00           H  
ATOM   1889  HZ3 LYS A 246      40.533 -20.497 194.045  1.00  0.00           H  
ATOM   1890  N   HIS A 247      45.351 -20.381 191.040  1.00150.18           N  
ATOM   1891  CA  HIS A 247      45.942 -19.466 190.053  1.00149.89           C  
ATOM   1892  C   HIS A 247      47.399 -19.756 189.663  1.00151.18           C  
ATOM   1893  O   HIS A 247      47.725 -19.650 188.476  1.00151.30           O  
ATOM   1894  CB  HIS A 247      45.795 -18.004 190.527  1.00151.41           C  
ATOM   1895  CG  HIS A 247      46.129 -16.967 189.493  1.00155.59           C  
ATOM   1896  CD2 HIS A 247      46.766 -15.781 189.637  1.00158.29           C  
ATOM   1897  ND1 HIS A 247      45.747 -17.110 188.164  1.00157.47           N  
ATOM   1898  CE1 HIS A 247      46.187 -16.025 187.544  1.00157.59           C  
ATOM   1899  NE2 HIS A 247      46.801 -15.194 188.389  1.00158.41           N  
ATOM   1900  HN  HIS A 247      44.533 -20.062 191.560  1.00  0.00           H  
ATOM   1901  HD1 HIS A 247      45.234 -17.889 187.752  1.00  0.00           H  
ATOM   1902  HE2 HIS A 247      47.218 -14.293 188.156  1.00  0.00           H  
ATOM   1903  N   ARG A 248      48.267 -20.103 190.634  1.00144.88           N  
ATOM   1904  CA  ARG A 248      49.668 -20.397 190.338  1.00143.62           C  
ATOM   1905  C   ARG A 248      49.842 -21.709 189.579  1.00142.87           C  
ATOM   1906  O   ARG A 248      50.636 -21.756 188.637  1.00143.03           O  
ATOM   1907  CB  ARG A 248      50.549 -20.341 191.596  1.00145.44           C  
ATOM   1908  CG  ARG A 248      51.428 -19.090 191.665  1.00159.16           C  
ATOM   1909  CD  ARG A 248      52.640 -19.169 190.745  1.00171.83           C  
ATOM   1910  NE  ARG A 248      52.945 -17.872 190.138  1.00182.27           N  
ATOM   1911  CZ  ARG A 248      53.712 -17.702 189.064  1.00196.50           C  
ATOM   1912  NH1 ARG A 248      54.256 -18.750 188.455  1.00183.33           N1+
ATOM   1913  NH2 ARG A 248      53.931 -16.486 188.584  1.00183.49           N  
ATOM   1914  HN  ARG A 248      47.939 -20.162 191.598  1.00  0.00           H  
ATOM   1915  HE  ARG A 248      52.541 -17.040 190.569  1.00  0.00           H  
ATOM   1916 1HH1 ARG A 248      54.087 -19.686 188.824  1.00  0.00           H  
ATOM   1917 2HH1 ARG A 248      54.844 -18.620 187.632  1.00  0.00           H  
ATOM   1918 1HH2 ARG A 248      53.513 -15.681 189.052  1.00  0.00           H  
ATOM   1919 2HH2 ARG A 248      54.519 -16.356 187.761  1.00  0.00           H  
ATOM   1920  N   GLU A 249      49.078 -22.756 189.960  1.00135.05           N  
ATOM   1921  CA  GLU A 249      49.109 -24.078 189.314  1.00132.53           C  
ATOM   1922  C   GLU A 249      48.575 -24.000 187.878  1.00130.35           C  
ATOM   1923  O   GLU A 249      49.123 -24.640 186.983  1.00129.32           O  
ATOM   1924  CB  GLU A 249      48.312 -25.121 190.131  1.00133.80           C  
ATOM   1925  CG  GLU A 249      48.920 -25.457 191.488  1.00145.13           C  
ATOM   1926  CD  GLU A 249      49.254 -26.917 191.741  1.00165.87           C  
ATOM   1927  OE1 GLU A 249      49.794 -27.578 190.824  1.00165.09           O  
ATOM   1928  OE2 GLU A 249      48.991 -27.397 192.868  1.00155.90           O1-
ATOM   1929  HN  GLU A 249      48.440 -22.622 190.744  1.00  0.00           H  
ATOM   1930  N   MET A 250      47.523 -23.192 187.670  1.00123.39           N  
ATOM   1931  CA  MET A 250      46.864 -22.982 186.384  1.00121.60           C  
ATOM   1932  C   MET A 250      47.708 -22.245 185.364  1.00123.87           C  
ATOM   1933  O   MET A 250      47.502 -22.440 184.163  1.00123.09           O  
ATOM   1934  CB  MET A 250      45.518 -22.275 186.569  1.00123.52           C  
ATOM   1935  CG  MET A 250      44.404 -23.217 186.925  1.00126.65           C  
ATOM   1936  SD  MET A 250      44.148 -24.493 185.669  1.00130.50           S  
ATOM   1937  CE  MET A 250      43.026 -23.658 184.585  1.00127.35           C  
ATOM   1938  HN  MET A 250      47.155 -22.684 188.474  1.00  0.00           H  
ATOM   1939  N   ARG A 251      48.666 -21.416 185.830  1.00119.87           N  
ATOM   1940  CA  ARG A 251      49.568 -20.641 184.974  1.00120.00           C  
ATOM   1941  C   ARG A 251      50.330 -21.524 183.967  1.00122.51           C  
ATOM   1942  O   ARG A 251      50.668 -21.058 182.875  1.00122.64           O  
ATOM   1943  CB  ARG A 251      50.521 -19.780 185.812  1.00121.93           C  
ATOM   1944  CG  ARG A 251      50.890 -18.476 185.118  1.00137.03           C  
ATOM   1945  CD  ARG A 251      51.909 -17.667 185.893  1.00150.69           C  
ATOM   1946  NE  ARG A 251      52.816 -16.957 184.988  1.00160.55           N  
ATOM   1947  CZ  ARG A 251      54.033 -17.380 184.658  1.00173.25           C  
ATOM   1948  NH1 ARG A 251      54.518 -18.503 185.174  1.00158.96           N1+
ATOM   1949  NH2 ARG A 251      54.782 -16.674 183.821  1.00159.85           N  
ATOM   1950  HN  ARG A 251      48.768 -21.323 186.841  1.00  0.00           H  
ATOM   1951  HE  ARG A 251      52.492 -16.078 184.583  1.00  0.00           H  
ATOM   1952 1HH1 ARG A 251      53.942 -19.046 185.818  1.00  0.00           H  
ATOM   1953 2HH1 ARG A 251      55.451 -18.827 184.921  1.00  0.00           H  
ATOM   1954 1HH2 ARG A 251      54.409 -15.811 183.425  1.00  0.00           H  
ATOM   1955 2HH2 ARG A 251      55.715 -16.998 183.568  1.00  0.00           H  
ATOM   1956  N   VAL A 252      50.541 -22.810 184.325  1.00117.16           N  
ATOM   1957  CA  VAL A 252      51.183 -23.834 183.497  1.00116.02           C  
ATOM   1958  C   VAL A 252      50.218 -24.236 182.371  1.00117.60           C  
ATOM   1959  O   VAL A 252      50.614 -24.222 181.209  1.00117.50           O  
ATOM   1960  CB  VAL A 252      51.634 -25.066 184.340  1.00119.77           C  
ATOM   1961  CG1 VAL A 252      52.269 -26.148 183.465  1.00119.48           C  
ATOM   1962  CG2 VAL A 252      52.587 -24.656 185.460  1.00120.27           C  
ATOM   1963  HN  VAL A 252      50.226 -23.092 185.253  1.00  0.00           H  
ATOM   1964  N   ILE A 253      48.960 -24.577 182.718  1.00112.39           N  
ATOM   1965  CA  ILE A 253      47.924 -25.005 181.774  1.00111.52           C  
ATOM   1966  C   ILE A 253      47.584 -23.901 180.770  1.00116.04           C  
ATOM   1967  O   ILE A 253      47.409 -24.202 179.584  1.00116.02           O  
ATOM   1968  CB  ILE A 253      46.687 -25.570 182.512  1.00113.97           C  
ATOM   1969  CG1 ILE A 253      47.056 -26.891 183.200  1.00114.16           C  
ATOM   1970  CG2 ILE A 253      45.481 -25.763 181.570  1.00114.54           C  
ATOM   1971  CD1 ILE A 253      46.103 -27.327 184.180  1.00124.06           C  
ATOM   1972  HN  ILE A 253      48.712 -24.534 183.707  1.00  0.00           H  
ATOM   1973  N   PHE A 254      47.532 -22.630 181.221  1.00112.56           N  
ATOM   1974  CA  PHE A 254      47.255 -21.516 180.310  1.00112.69           C  
ATOM   1975  C   PHE A 254      48.372 -21.341 179.287  1.00116.25           C  
ATOM   1976  O   PHE A 254      48.083 -21.071 178.122  1.00116.42           O  
ATOM   1977  CB  PHE A 254      46.923 -20.218 181.057  1.00114.74           C  
ATOM   1978  CG  PHE A 254      45.579 -20.260 181.752  1.00115.98           C  
ATOM   1979  CD1 PHE A 254      44.401 -20.387 181.020  1.00119.22           C  
ATOM   1980  CD2 PHE A 254      45.490 -20.168 183.134  1.00117.66           C  
ATOM   1981  CE1 PHE A 254      43.162 -20.444 181.664  1.00119.71           C  
ATOM   1982  CE2 PHE A 254      44.250 -20.220 183.774  1.00120.14           C  
ATOM   1983  CZ  PHE A 254      43.095 -20.351 183.034  1.00118.32           C  
ATOM   1984  HN  PHE A 254      47.688 -22.442 182.211  1.00  0.00           H  
ATOM   1985  N   ALA A 255      49.632 -21.591 179.698  1.00111.88           N  
ATOM   1986  CA  ALA A 255      50.787 -21.547 178.808  1.00111.98           C  
ATOM   1987  C   ALA A 255      50.708 -22.701 177.801  1.00115.93           C  
ATOM   1988  O   ALA A 255      51.033 -22.502 176.630  1.00116.52           O  
ATOM   1989  CB  ALA A 255      52.073 -21.635 179.611  1.00112.76           C  
ATOM   1990  HN  ALA A 255      49.785 -21.822 180.680  1.00  0.00           H  
ATOM   1991  N   VAL A 256      50.228 -23.886 178.247  1.00111.73           N  
ATOM   1992  CA  VAL A 256      50.065 -25.096 177.426  1.00111.40           C  
ATOM   1993  C   VAL A 256      49.086 -24.843 176.277  1.00116.70           C  
ATOM   1994  O   VAL A 256      49.455 -25.058 175.117  1.00116.75           O  
ATOM   1995  CB  VAL A 256      49.690 -26.348 178.279  1.00114.26           C  
ATOM   1996  CG1 VAL A 256      49.145 -27.489 177.421  1.00113.65           C  
ATOM   1997  CG2 VAL A 256      50.874 -26.824 179.114  1.00114.00           C  
ATOM   1998  HN  VAL A 256      49.958 -23.944 179.229  1.00  0.00           H  
ATOM   1999  N   VAL A 257      47.862 -24.355 176.604  1.00113.93           N  
ATOM   2000  CA  VAL A 257      46.785 -24.058 175.643  1.00114.54           C  
ATOM   2001  C   VAL A 257      47.189 -22.929 174.689  1.00119.83           C  
ATOM   2002  O   VAL A 257      47.004 -23.081 173.479  1.00119.98           O  
ATOM   2003  CB  VAL A 257      45.409 -23.807 176.326  1.00118.16           C  
ATOM   2004  CG1 VAL A 257      44.294 -23.632 175.294  1.00118.52           C  
ATOM   2005  CG2 VAL A 257      45.064 -24.938 177.291  1.00117.20           C  
ATOM   2006  HN  VAL A 257      47.673 -24.180 177.591  1.00  0.00           H  
ATOM   2007  N   LEU A 258      47.775 -21.829 175.229  1.00116.96           N  
ATOM   2008  CA  LEU A 258      48.252 -20.671 174.461  1.00118.02           C  
ATOM   2009  C   LEU A 258      49.227 -21.100 173.362  1.00122.12           C  
ATOM   2010  O   LEU A 258      49.035 -20.737 172.202  1.00122.44           O  
ATOM   2011  CB  LEU A 258      48.906 -19.626 175.392  1.00118.33           C  
ATOM   2012  CG  LEU A 258      49.529 -18.386 174.733  1.00124.77           C  
ATOM   2013  CD1 LEU A 258      48.478 -17.333 174.422  1.00125.88           C  
ATOM   2014  CD2 LEU A 258      50.599 -17.783 175.619  1.00127.82           C  
ATOM   2015  HN  LEU A 258      47.892 -21.805 176.242  1.00  0.00           H  
ATOM   2016  N   ILE A 259      50.234 -21.908 173.725  1.00118.29           N  
ATOM   2017  CA  ILE A 259      51.241 -22.407 172.794  1.00118.83           C  
ATOM   2018  C   ILE A 259      50.626 -23.446 171.819  1.00123.17           C  
ATOM   2019  O   ILE A 259      50.976 -23.436 170.636  1.00123.33           O  
ATOM   2020  CB  ILE A 259      52.501 -22.888 173.572  1.00121.41           C  
ATOM   2021  CG1 ILE A 259      53.292 -21.658 174.079  1.00122.37           C  
ATOM   2022  CG2 ILE A 259      53.407 -23.803 172.731  1.00122.36           C  
ATOM   2023  CD1 ILE A 259      54.062 -21.840 175.345  1.00128.56           C  
ATOM   2024  HN  ILE A 259      50.300 -22.189 174.703  1.00  0.00           H  
ATOM   2025  N   PHE A 260      49.676 -24.284 172.294  1.00119.54           N  
ATOM   2026  CA  PHE A 260      48.999 -25.278 171.451  1.00119.78           C  
ATOM   2027  C   PHE A 260      48.268 -24.605 170.285  1.00125.31           C  
ATOM   2028  O   PHE A 260      48.378 -25.063 169.146  1.00125.06           O  
ATOM   2029  CB  PHE A 260      48.016 -26.140 172.273  1.00120.78           C  
ATOM   2030  CG  PHE A 260      47.238 -27.163 171.469  1.00122.60           C  
ATOM   2031  CD1 PHE A 260      47.764 -28.426 171.221  1.00125.29           C  
ATOM   2032  CD2 PHE A 260      45.973 -26.867 170.973  1.00125.40           C  
ATOM   2033  CE1 PHE A 260      47.045 -29.370 170.482  1.00126.32           C  
ATOM   2034  CE2 PHE A 260      45.258 -27.810 170.231  1.00128.52           C  
ATOM   2035  CZ  PHE A 260      45.795 -29.057 169.997  1.00126.16           C  
ATOM   2036  HN  PHE A 260      49.419 -24.223 173.279  1.00  0.00           H  
ATOM   2037  N   LEU A 261      47.511 -23.534 170.586  1.00123.04           N  
ATOM   2038  CA  LEU A 261      46.742 -22.778 169.602  1.00124.40           C  
ATOM   2039  C   LEU A 261      47.659 -21.969 168.694  1.00130.51           C  
ATOM   2040  O   LEU A 261      47.442 -21.967 167.488  1.00131.54           O  
ATOM   2041  CB  LEU A 261      45.685 -21.880 170.272  1.00124.50           C  
ATOM   2042  CG  LEU A 261      44.586 -22.583 171.087  1.00128.14           C  
ATOM   2043  CD1 LEU A 261      43.890 -21.610 172.005  1.00128.11           C  
ATOM   2044  CD2 LEU A 261      43.567 -23.261 170.193  1.00131.26           C  
ATOM   2045  HN  LEU A 261      47.472 -23.232 171.560  1.00  0.00           H  
ATOM   2046  N   LEU A 262      48.721 -21.343 169.249  1.00127.33           N  
ATOM   2047  CA  LEU A 262      49.692 -20.578 168.458  1.00128.73           C  
ATOM   2048  C   LEU A 262      50.420 -21.438 167.412  1.00134.95           C  
ATOM   2049  O   LEU A 262      50.891 -20.906 166.407  1.00136.15           O  
ATOM   2050  CB  LEU A 262      50.705 -19.862 169.362  1.00128.51           C  
ATOM   2051  CG  LEU A 262      50.232 -18.555 169.999  1.00133.76           C  
ATOM   2052  CD1 LEU A 262      51.070 -18.203 171.206  1.00133.16           C  
ATOM   2053  CD2 LEU A 262      50.250 -17.405 169.001  1.00138.91           C  
ATOM   2054  HN  LEU A 262      48.853 -21.405 170.259  1.00  0.00           H  
ATOM   2055  N   CYS A 263      50.473 -22.767 167.635  1.00131.91           N  
ATOM   2056  CA  CYS A 263      51.125 -23.745 166.762  1.00132.49           C  
ATOM   2057  C   CYS A 263      50.167 -24.461 165.802  1.00138.57           C  
ATOM   2058  O   CYS A 263      50.561 -24.765 164.675  1.00139.08           O  
ATOM   2059  CB  CYS A 263      51.930 -24.748 167.587  1.00131.30           C  
ATOM   2060  SG  CYS A 263      53.420 -24.064 168.362  1.00135.03           S  
ATOM   2061  HN  CYS A 263      50.023 -23.119 168.480  1.00  0.00           H  
ATOM   2062  N   TRP A 264      48.937 -24.764 166.250  1.00136.33           N  
ATOM   2063  CA  TRP A 264      47.965 -25.504 165.446  1.00137.76           C  
ATOM   2064  C   TRP A 264      46.906 -24.660 164.742  1.00145.31           C  
ATOM   2065  O   TRP A 264      46.433 -25.076 163.684  1.00145.90           O  
ATOM   2066  CB  TRP A 264      47.291 -26.593 166.277  1.00135.52           C  
ATOM   2067  CG  TRP A 264      48.105 -27.843 166.407  1.00135.69           C  
ATOM   2068  CD1 TRP A 264      48.682 -28.331 167.543  1.00137.34           C  
ATOM   2069  CD2 TRP A 264      48.427 -28.772 165.361  1.00135.96           C  
ATOM   2070  CE2 TRP A 264      49.185 -29.812 165.943  1.00138.93           C  
ATOM   2071  CE3 TRP A 264      48.128 -28.839 163.988  1.00138.44           C  
ATOM   2072  NE1 TRP A 264      49.328 -29.515 167.276  1.00136.47           N  
ATOM   2073  CZ2 TRP A 264      49.665 -30.899 165.196  1.00138.24           C  
ATOM   2074  CZ3 TRP A 264      48.603 -29.914 163.250  1.00139.85           C  
ATOM   2075  CH2 TRP A 264      49.361 -30.928 163.852  1.00139.23           C  
ATOM   2076  HN  TRP A 264      48.671 -24.466 167.188  1.00  0.00           H  
ATOM   2077  HE1 TRP A 264      49.832 -30.081 167.958  1.00  0.00           H  
ATOM   2078  N   LEU A 265      46.507 -23.512 165.324  1.00144.03           N  
ATOM   2079  CA  LEU A 265      45.514 -22.618 164.718  1.00146.31           C  
ATOM   2080  C   LEU A 265      45.993 -22.048 163.361  1.00154.24           C  
ATOM   2081  O   LEU A 265      45.216 -22.148 162.411  1.00155.38           O  
ATOM   2082  CB  LEU A 265      45.080 -21.497 165.681  1.00146.21           C  
ATOM   2083  CG  LEU A 265      43.606 -21.121 165.687  1.00151.76           C  
ATOM   2084  CD1 LEU A 265      42.806 -22.049 166.591  1.00150.63           C  
ATOM   2085  CD2 LEU A 265      43.427 -19.695 166.159  1.00154.86           C  
ATOM   2086  HN  LEU A 265      46.912 -23.254 166.224  1.00  0.00           H  
ATOM   2087  N   PRO A 266      47.254 -21.539 163.191  1.00152.52           N  
ATOM   2088  CA  PRO A 266      47.670 -21.042 161.864  1.00154.98           C  
ATOM   2089  C   PRO A 266      47.640 -22.080 160.739  1.00161.94           C  
ATOM   2090  O   PRO A 266      47.397 -21.700 159.599  1.00163.53           O  
ATOM   2091  CB  PRO A 266      49.085 -20.511 162.109  1.00156.50           C  
ATOM   2092  CG  PRO A 266      49.137 -20.231 163.562  1.00159.18           C  
ATOM   2093  CD  PRO A 266      48.337 -21.331 164.175  1.00153.07           C  
ATOM   2094  N   TYR A 267      47.853 -23.375 161.050  1.00158.94           N  
ATOM   2095  CA  TYR A 267      47.804 -24.443 160.046  1.00160.23           C  
ATOM   2096  C   TYR A 267      46.368 -24.733 159.606  1.00166.54           C  
ATOM   2097  O   TYR A 267      46.128 -24.883 158.410  1.00167.57           O  
ATOM   2098  CB  TYR A 267      48.499 -25.725 160.542  1.00160.11           C  
ATOM   2099  CG  TYR A 267      48.578 -26.818 159.495  1.00163.13           C  
ATOM   2100  CD1 TYR A 267      49.603 -26.836 158.552  1.00166.17           C  
ATOM   2101  CD2 TYR A 267      47.632 -27.839 159.449  1.00163.86           C  
ATOM   2102  CE1 TYR A 267      49.676 -27.835 157.580  1.00167.96           C  
ATOM   2103  CE2 TYR A 267      47.693 -28.841 158.481  1.00165.49           C  
ATOM   2104  CZ  TYR A 267      48.719 -28.837 157.549  1.00174.51           C  
ATOM   2105  OH  TYR A 267      48.789 -29.826 156.594  1.00176.03           O  
ATOM   2106  HN  TYR A 267      48.056 -23.621 162.019  1.00  0.00           H  
ATOM   2107  HH  TYR A 267      48.133 -30.513 156.573  1.00  0.00           H  
ATOM   2108  N   ASN A 268      45.430 -24.832 160.572  1.00163.75           N  
ATOM   2109  CA  ASN A 268      44.006 -25.106 160.335  1.00165.00           C  
ATOM   2110  C   ASN A 268      43.295 -23.942 159.633  1.00172.22           C  
ATOM   2111  O   ASN A 268      42.375 -24.182 158.847  1.00173.28           O  
ATOM   2112  CB  ASN A 268      43.287 -25.471 161.645  1.00164.56           C  
ATOM   2113  CG  ASN A 268      43.772 -26.742 162.311  1.00184.12           C  
ATOM   2114  ND2 ASN A 268      44.101 -26.645 163.591  1.00173.62           N  
ATOM   2115  OD1 ASN A 268      43.841 -27.820 161.703  1.00178.04           O  
ATOM   2116  HN  ASN A 268      45.732 -24.707 161.538  1.00  0.00           H  
ATOM   2117 1HD2 ASN A 268      44.428 -27.501 164.039  1.00  0.00           H  
ATOM   2118 2HD2 ASN A 268      44.044 -25.758 164.091  1.00  0.00           H  
ATOM   2119  N   LEU A 269      43.716 -22.688 159.919  1.00169.94           N  
ATOM   2120  CA  LEU A 269      43.153 -21.482 159.301  1.00172.35           C  
ATOM   2121  C   LEU A 269      43.598 -21.368 157.833  1.00179.90           C  
ATOM   2122  O   LEU A 269      42.792 -20.981 156.983  1.00181.63           O  
ATOM   2123  CB  LEU A 269      43.510 -20.213 160.101  1.00172.05           C  
ATOM   2124  CG  LEU A 269      42.824 -20.038 161.469  1.00175.13           C  
ATOM   2125  CD1 LEU A 269      43.628 -19.122 162.366  1.00174.41           C  
ATOM   2126  CD2 LEU A 269      41.401 -19.510 161.330  1.00178.86           C  
ATOM   2127  HN  LEU A 269      44.466 -22.575 160.601  1.00  0.00           H  
ATOM   2128  N   VAL A 270      44.865 -21.742 157.537  1.00177.13           N  
ATOM   2129  CA  VAL A 270      45.435 -21.772 156.181  1.00179.28           C  
ATOM   2130  C   VAL A 270      44.800 -22.955 155.411  1.00185.19           C  
ATOM   2131  O   VAL A 270      44.542 -22.832 154.210  1.00187.07           O  
ATOM   2132  CB  VAL A 270      46.998 -21.786 156.203  1.00182.37           C  
ATOM   2133  CG1 VAL A 270      47.602 -22.254 154.879  1.00183.49           C  
ATOM   2134  CG2 VAL A 270      47.549 -20.413 156.574  1.00182.78           C  
ATOM   2135  HN  VAL A 270      45.468 -22.023 158.310  1.00  0.00           H  
ATOM   2136  N   LEU A 271      44.497 -24.069 156.128  1.00180.98           N  
ATOM   2137  CA  LEU A 271      43.853 -25.276 155.590  1.00181.51           C  
ATOM   2138  C   LEU A 271      42.476 -24.940 155.004  1.00188.30           C  
ATOM   2139  O   LEU A 271      42.163 -25.392 153.902  1.00189.68           O  
ATOM   2140  CB  LEU A 271      43.725 -26.360 156.676  1.00179.18           C  
ATOM   2141  CG  LEU A 271      43.464 -27.783 156.185  1.00183.81           C  
ATOM   2142  CD1 LEU A 271      44.739 -28.614 156.210  1.00182.56           C  
ATOM   2143  CD2 LEU A 271      42.384 -28.451 157.013  1.00185.31           C  
ATOM   2144  HN  LEU A 271      44.736 -24.068 157.120  1.00  0.00           H  
ATOM   2145  N   LEU A 272      41.677 -24.124 155.729  1.00185.27           N  
ATOM   2146  CA  LEU A 272      40.351 -23.669 155.299  1.00187.29           C  
ATOM   2147  C   LEU A 272      40.460 -22.737 154.080  1.00194.80           C  
ATOM   2148  O   LEU A 272      39.642 -22.830 153.164  1.00196.29           O  
ATOM   2149  CB  LEU A 272      39.621 -22.959 156.455  1.00186.38           C  
ATOM   2150  CG  LEU A 272      38.984 -23.860 157.512  1.00188.92           C  
ATOM   2151  CD1 LEU A 272      39.092 -23.243 158.888  1.00187.27           C  
ATOM   2152  CD2 LEU A 272      37.531 -24.145 157.187  1.00192.50           C  
ATOM   2153  HN  LEU A 272      42.020 -23.804 156.635  1.00  0.00           H  
ATOM   2154  N   ALA A 273      41.494 -21.868 154.068  1.00192.31           N  
ATOM   2155  CA  ALA A 273      41.777 -20.897 153.008  1.00195.17           C  
ATOM   2156  C   ALA A 273      42.164 -21.532 151.667  1.00201.65           C  
ATOM   2157  O   ALA A 273      41.870 -20.947 150.623  1.00204.18           O  
ATOM   2158  CB  ALA A 273      42.858 -19.929 153.463  1.00195.36           C  
ATOM   2159  HN  ALA A 273      42.131 -21.890 154.864  1.00  0.00           H  
ATOM   2160  N   ASP A 274      42.827 -22.709 151.689  1.00197.20           N  
ATOM   2161  CA  ASP A 274      43.255 -23.425 150.478  1.00198.60           C  
ATOM   2162  C   ASP A 274      42.227 -24.443 149.969  1.00203.75           C  
ATOM   2163  O   ASP A 274      42.200 -24.728 148.767  1.00205.36           O  
ATOM   2164  CB  ASP A 274      44.633 -24.077 150.671  1.00198.51           C  
ATOM   2165  CG  ASP A 274      45.793 -23.119 150.481  1.00208.20           C  
ATOM   2166  OD1 ASP A 274      45.918 -22.174 151.286  1.00213.71           O  
ATOM   2167  OD2 ASP A 274      46.576 -23.318 149.528  1.00209.35           O1-
ATOM   2168  HN  ASP A 274      43.043 -23.124 152.596  1.00  0.00           H  
ATOM   2169  N   THR A 275      41.387 -24.989 150.877  1.00198.83           N  
ATOM   2170  CA  THR A 275      40.325 -25.942 150.530  1.00199.33           C  
ATOM   2171  C   THR A 275      39.113 -25.213 149.928  1.00205.79           C  
ATOM   2172  O   THR A 275      38.535 -25.700 148.951  1.00207.26           O  
ATOM   2173  CB  THR A 275      39.957 -26.845 151.717  1.00205.04           C  
ATOM   2174  CG2 THR A 275      41.021 -27.905 152.003  1.00200.90           C  
ATOM   2175  OG1 THR A 275      39.717 -26.041 152.874  1.00203.61           O  
ATOM   2176  HN  THR A 275      41.497 -24.725 151.856  1.00  0.00           H  
ATOM   2177  HG1 THR A 275      39.489 -26.599 153.608  1.00  0.00           H  
ATOM   2178  N   LEU A 276      38.752 -24.034 150.497  1.00202.44           N  
ATOM   2179  CA  LEU A 276      37.649 -23.190 150.018  1.00204.84           C  
ATOM   2180  C   LEU A 276      38.031 -22.354 148.776  1.00210.11           C  
ATOM   2181  O   LEU A 276      37.147 -21.770 148.143  1.00212.10           O  
ATOM   2182  CB  LEU A 276      37.084 -22.301 151.142  1.00204.10           C  
ATOM   2183  CG  LEU A 276      36.115 -22.979 152.111  1.00207.16           C  
ATOM   2184  CD1 LEU A 276      36.230 -22.387 153.497  1.00205.36           C  
ATOM   2185  CD2 LEU A 276      34.679 -22.887 151.615  1.00209.98           C  
ATOM   2186  HN  LEU A 276      39.280 -23.714 151.309  1.00  0.00           H  
ATOM   2187  N   MET A 277      39.341 -22.312 148.426  1.00205.42           N  
ATOM   2188  CA  MET A 277      39.873 -21.627 147.240  1.00207.76           C  
ATOM   2189  C   MET A 277      39.440 -22.428 145.995  1.00212.78           C  
ATOM   2190  O   MET A 277      39.078 -21.837 144.973  1.00213.47           O  
ATOM   2191  CB  MET A 277      41.411 -21.523 147.316  1.00208.50           C  
ATOM   2192  CG  MET A 277      41.991 -20.366 146.514  1.00214.29           C  
ATOM   2193  SD  MET A 277      43.787 -20.481 146.283  1.00217.28           S  
ATOM   2194  CE  MET A 277      44.120 -18.896 145.558  1.00216.44           C  
ATOM   2195  HN  MET A 277      40.007 -22.792 149.032  1.00  0.00           H  
ATOM   2196  N   ARG A 278      39.451 -23.778 146.109  1.00207.88           N  
ATOM   2197  CA  ARG A 278      39.023 -24.716 145.068  1.00209.22           C  
ATOM   2198  C   ARG A 278      37.490 -24.733 144.995  1.00211.61           C  
ATOM   2199  O   ARG A 278      36.931 -24.680 143.899  1.00211.60           O  
ATOM   2200  CB  ARG A 278      39.538 -26.135 145.366  1.00206.15           C  
ATOM   2201  CG  ARG A 278      41.042 -26.321 145.200  1.00213.66           C  
ATOM   2202  CD  ARG A 278      41.371 -27.651 144.544  1.00219.07           C  
ATOM   2203  NE  ARG A 278      40.965 -28.800 145.359  1.00224.16           N  
ATOM   2204  CZ  ARG A 278      40.880 -30.049 144.910  1.00232.87           C  
ATOM   2205  NH1 ARG A 278      41.165 -30.328 143.644  1.00225.40           N1+
ATOM   2206  NH2 ARG A 278      40.502 -31.027 145.722  1.00219.07           N  
ATOM   2207  HN  ARG A 278      39.783 -24.172 146.989  1.00  0.00           H  
ATOM   2208  HE  ARG A 278      40.732 -28.630 146.337  1.00  0.00           H  
ATOM   2209 1HH1 ARG A 278      41.456 -29.576 143.019  1.00  0.00           H  
ATOM   2210 2HH1 ARG A 278      41.100 -31.286 143.300  1.00  0.00           H  
ATOM   2211 1HH2 ARG A 278      40.283 -30.813 146.695  1.00  0.00           H  
ATOM   2212 2HH2 ARG A 278      40.437 -31.985 145.378  1.00  0.00           H  
ATOM   2213  N   THR A 279      36.823 -24.809 146.173  1.00208.67           N  
ATOM   2214  CA  THR A 279      35.363 -24.841 146.329  1.00226.18           C  
ATOM   2215  C   THR A 279      34.829 -23.460 146.717  1.00241.90           C  
ATOM   2216  O   THR A 279      33.640 -23.182 146.565  1.00213.00           O  
ATOM   2217  CB  THR A 279      34.948 -25.911 147.356  1.00229.82           C  
ATOM   2218  CG2 THR A 279      35.244 -27.334 146.885  1.00228.70           C  
ATOM   2219  OG1 THR A 279      35.600 -25.655 148.601  1.00228.53           O  
ATOM   2220  HN  THR A 279      37.384 -24.847 147.024  1.00  0.00           H  
ATOM   2221  HG1 THR A 279      35.344 -26.315 149.235  1.00  0.00           H  
ATOM   2222  N   ARG A 289      48.373 -20.295 144.659  1.00212.67           N  
ATOM   2223  CA  ARG A 289      49.276 -19.151 144.759  1.00213.43           C  
ATOM   2224  C   ARG A 289      50.531 -19.489 145.571  1.00214.28           C  
ATOM   2225  O   ARG A 289      50.446 -20.249 146.535  1.00210.94           O  
ATOM   2226  CB  ARG A 289      48.554 -17.957 145.386  1.00 30.00           C  
ATOM   2227  CG  ARG A 289      49.651 -16.989 145.963  1.00  4.55           C  
ATOM   2228  CD  ARG A 289      50.816 -16.541 145.140  1.00  5.89           C  
ATOM   2229  NE  ARG A 289      50.289 -15.660 144.057  1.00  6.20           N  
ATOM   2230  CZ  ARG A 289      51.138 -15.072 143.197  1.00  7.52           C  
ATOM   2231  NH1 ARG A 289      52.463 -15.289 143.239  1.00 10.68           N1+
ATOM   2232  NH2 ARG A 289      50.599 -14.259 142.279  1.00  9.48           N  
ATOM   2233  HN1 ARG A 289      48.854 -21.091 144.241  1.00  0.00           H  
ATOM   2234  HN2 ARG A 289      47.517 -20.061 144.156  1.00  0.00           H  
ATOM   2235  HN3 ARG A 289      47.958 -20.532 145.560  1.00  0.00           H  
ATOM   2236  HN4 ARG A 289      47.246 -19.833 144.299  1.00  0.00           H  
ATOM   2237  HE  ARG A 289      49.285 -15.503 143.971  1.00  0.00           H  
ATOM   2238 1HH1 ARG A 289      53.107 -14.843 142.586  1.00  0.00           H  
ATOM   2239 2HH1 ARG A 289      52.874 -15.909 143.938  1.00  0.00           H  
ATOM   2240 1HH2 ARG A 289      51.243 -13.813 141.626  1.00  0.00           H  
ATOM   2241 2HH2 ARG A 289      49.593 -14.094 142.247  1.00  0.00           H  
ATOM   2242  N   ASN A 290      51.689 -18.914 145.178  1.00212.15           N  
ATOM   2243  CA  ASN A 290      52.992 -19.103 145.831  1.00209.64           C  
ATOM   2244  C   ASN A 290      53.014 -18.514 147.246  1.00210.30           C  
ATOM   2245  O   ASN A 290      53.662 -19.081 148.129  1.00207.16           O  
ATOM   2246  CB  ASN A 290      54.118 -18.499 144.975  1.00213.23           C  
ATOM   2247  CG  ASN A 290      55.515 -18.679 145.530  1.00235.16           C  
ATOM   2248  ND2 ASN A 290      56.254 -17.584 145.631  1.00229.07           N  
ATOM   2249  OD1 ASN A 290      55.950 -19.788 145.864  1.00226.29           O  
ATOM   2250  HN  ASN A 290      51.656 -18.300 144.364  1.00  0.00           H  
ATOM   2251 1HD2 ASN A 290      55.895 -16.670 145.356  1.00  0.00           H  
ATOM   2252 2HD2 ASN A 290      57.195 -17.705 146.005  1.00  0.00           H  
ATOM   2253  N   HIS A 291      52.306 -17.382 147.451  1.00208.34           N  
ATOM   2254  CA  HIS A 291      52.186 -16.677 148.734  1.00206.80           C  
ATOM   2255  C   HIS A 291      51.440 -17.528 149.767  1.00206.36           C  
ATOM   2256  O   HIS A 291      51.783 -17.493 150.949  1.00203.31           O  
ATOM   2257  CB  HIS A 291      51.467 -15.328 148.550  1.00210.41           C  
ATOM   2258  CG  HIS A 291      52.121 -14.420 147.556  1.00217.34           C  
ATOM   2259  CD2 HIS A 291      51.935 -14.327 146.219  1.00221.96           C  
ATOM   2260  ND1 HIS A 291      53.074 -13.497 147.941  1.00219.57           N  
ATOM   2261  CE1 HIS A 291      53.437 -12.873 146.832  1.00221.45           C  
ATOM   2262  NE2 HIS A 291      52.779 -13.339 145.770  1.00222.01           N  
ATOM   2263  HN  HIS A 291      51.815 -16.985 146.650  1.00  0.00           H  
ATOM   2264  HD1 HIS A 291      53.425 -13.331 148.884  1.00  0.00           H  
ATOM   2265  HE2 HIS A 291      52.882 -13.022 144.806  1.00  0.00           H  
ATOM   2266  N   ILE A 292      50.422 -18.289 149.308  1.00202.34           N  
ATOM   2267  CA  ILE A 292      49.600 -19.174 150.132  1.00199.35           C  
ATOM   2268  C   ILE A 292      50.204 -20.595 150.208  1.00200.21           C  
ATOM   2269  O   ILE A 292      49.876 -21.345 151.129  1.00197.39           O  
ATOM   2270  CB  ILE A 292      48.113 -19.140 149.669  1.00203.93           C  
ATOM   2271  CG1 ILE A 292      47.155 -19.162 150.876  1.00202.38           C  
ATOM   2272  CG2 ILE A 292      47.773 -20.222 148.623  1.00205.54           C  
ATOM   2273  CD1 ILE A 292      45.826 -18.416 150.674  1.00210.21           C  
ATOM   2274  HN  ILE A 292      50.211 -18.243 148.311  1.00  0.00           H  
ATOM   2275  N   ASP A 293      51.087 -20.949 149.247  1.00196.83           N  
ATOM   2276  CA  ASP A 293      51.770 -22.244 149.188  1.00194.47           C  
ATOM   2277  C   ASP A 293      52.884 -22.294 150.237  1.00194.99           C  
ATOM   2278  O   ASP A 293      52.987 -23.283 150.966  1.00192.07           O  
ATOM   2279  CB  ASP A 293      52.335 -22.504 147.777  1.00198.34           C  
ATOM   2280  CG  ASP A 293      52.606 -23.958 147.430  1.00205.94           C  
ATOM   2281  OD1 ASP A 293      52.231 -24.846 148.231  1.00204.11           O  
ATOM   2282  OD2 ASP A 293      53.184 -24.210 146.352  1.00212.22           O1-
ATOM   2283  HN  ASP A 293      51.291 -20.269 148.514  1.00  0.00           H  
ATOM   2284  N   ARG A 294      53.703 -21.214 150.325  1.00191.65           N  
ATOM   2285  CA  ARG A 294      54.793 -21.084 151.300  1.00189.31           C  
ATOM   2286  C   ARG A 294      54.233 -20.806 152.701  1.00189.74           C  
ATOM   2287  O   ARG A 294      54.917 -21.064 153.695  1.00187.33           O  
ATOM   2288  CB  ARG A 294      55.805 -20.007 150.872  1.00191.77           C  
ATOM   2289  CG  ARG A 294      57.197 -20.224 151.459  1.00201.17           C  
ATOM   2290  CD  ARG A 294      58.232 -19.291 150.866  1.00213.44           C  
ATOM   2291  NE  ARG A 294      59.556 -19.514 151.450  1.00221.40           N  
ATOM   2292  CZ  ARG A 294      60.463 -20.359 150.967  1.00235.42           C  
ATOM   2293  NH1 ARG A 294      60.202 -21.075 149.879  1.00223.11           N1+
ATOM   2294  NH2 ARG A 294      61.637 -20.495 151.567  1.00221.20           N  
ATOM   2295  HN  ARG A 294      53.551 -20.445 149.673  1.00  0.00           H  
ATOM   2296  HE  ARG A 294      59.800 -18.984 152.286  1.00  0.00           H  
ATOM   2297 1HH1 ARG A 294      60.897 -21.723 149.509  1.00  0.00           H  
ATOM   2298 2HH1 ARG A 294      59.299 -20.970 149.417  1.00  0.00           H  
ATOM   2299 1HH2 ARG A 294      62.332 -21.143 151.197  1.00  0.00           H  
ATOM   2300 2HH2 ARG A 294      61.837 -19.945 152.402  1.00  0.00           H  
ATOM   2301  N   ALA A 295      52.982 -20.293 152.773  1.00185.79           N  
ATOM   2302  CA  ALA A 295      52.261 -20.032 154.019  1.00183.33           C  
ATOM   2303  C   ALA A 295      51.952 -21.372 154.692  1.00183.07           C  
ATOM   2304  O   ALA A 295      52.157 -21.501 155.898  1.00180.78           O  
ATOM   2305  CB  ALA A 295      50.972 -19.274 153.736  1.00185.59           C  
ATOM   2306  HN  ALA A 295      52.509 -20.073 151.897  1.00  0.00           H  
ATOM   2307  N   LEU A 296      51.522 -22.384 153.897  1.00178.32           N  
ATOM   2308  CA  LEU A 296      51.238 -23.745 154.368  1.00175.26           C  
ATOM   2309  C   LEU A 296      52.546 -24.483 154.703  1.00175.18           C  
ATOM   2310  O   LEU A 296      52.532 -25.401 155.522  1.00172.94           O  
ATOM   2311  CB  LEU A 296      50.418 -24.533 153.330  1.00176.45           C  
ATOM   2312  CG  LEU A 296      49.426 -25.559 153.896  1.00179.81           C  
ATOM   2313  CD1 LEU A 296      48.134 -25.567 153.100  1.00181.77           C  
ATOM   2314  CD2 LEU A 296      50.025 -26.961 153.930  1.00180.96           C  
ATOM   2315  HN  LEU A 296      51.387 -22.186 152.906  1.00  0.00           H  
ATOM   2316  N   ASP A 297      53.669 -24.068 154.080  1.00170.68           N  
ATOM   2317  CA  ASP A 297      55.005 -24.624 154.308  1.00168.44           C  
ATOM   2318  C   ASP A 297      55.584 -24.099 155.631  1.00167.06           C  
ATOM   2319  O   ASP A 297      56.357 -24.805 156.282  1.00164.44           O  
ATOM   2320  CB  ASP A 297      55.932 -24.280 153.122  1.00172.80           C  
ATOM   2321  CG  ASP A 297      57.330 -24.882 153.166  1.00185.27           C  
ATOM   2322  OD1 ASP A 297      57.472 -26.030 153.653  1.00184.68           O  
ATOM   2323  OD2 ASP A 297      58.277 -24.215 152.693  1.00192.72           O1-
ATOM   2324  HN  ASP A 297      53.581 -23.312 153.401  1.00  0.00           H  
ATOM   2325  N   ALA A 298      55.198 -22.863 156.021  1.00162.25           N  
ATOM   2326  CA  ALA A 298      55.625 -22.190 157.252  1.00160.20           C  
ATOM   2327  C   ALA A 298      54.740 -22.544 158.459  1.00159.66           C  
ATOM   2328  O   ALA A 298      55.243 -22.586 159.583  1.00157.67           O  
ATOM   2329  CB  ALA A 298      55.655 -20.685 157.044  1.00162.87           C  
ATOM   2330  HN  ALA A 298      54.558 -22.358 155.409  1.00  0.00           H  
ATOM   2331  N   THR A 299      53.429 -22.790 158.233  1.00154.34           N  
ATOM   2332  CA  THR A 299      52.497 -23.177 159.301  1.00151.48           C  
ATOM   2333  C   THR A 299      52.711 -24.642 159.703  1.00151.69           C  
ATOM   2334  O   THR A 299      52.395 -25.015 160.837  1.00150.12           O  
ATOM   2335  CB  THR A 299      51.035 -22.869 158.943  1.00158.36           C  
ATOM   2336  CG2 THR A 299      50.746 -21.377 158.849  1.00158.34           C  
ATOM   2337  OG1 THR A 299      50.676 -23.539 157.738  1.00157.33           O  
ATOM   2338  HN  THR A 299      53.073 -22.703 157.281  1.00  0.00           H  
ATOM   2339  HG1 THR A 299      49.772 -23.349 157.517  1.00  0.00           H  
ATOM   2340  N   GLU A 300      53.261 -25.460 158.774  1.00146.47           N  
ATOM   2341  CA  GLU A 300      53.591 -26.875 158.960  1.00143.91           C  
ATOM   2342  C   GLU A 300      54.659 -27.019 160.050  1.00143.47           C  
ATOM   2343  O   GLU A 300      54.419 -27.713 161.039  1.00141.66           O  
ATOM   2344  CB  GLU A 300      54.109 -27.475 157.642  1.00146.51           C  
ATOM   2345  CG  GLU A 300      53.287 -28.633 157.101  1.00158.78           C  
ATOM   2346  CD  GLU A 300      53.659 -29.065 155.693  1.00180.41           C  
ATOM   2347  OE1 GLU A 300      54.788 -29.575 155.499  1.00169.74           O  
ATOM   2348  OE2 GLU A 300      52.817 -28.897 154.782  1.00174.90           O1-
ATOM   2349  HN  GLU A 300      53.464 -25.053 157.861  1.00  0.00           H  
ATOM   2350  N   ILE A 301      55.806 -26.313 159.893  1.00138.19           N  
ATOM   2351  CA  ILE A 301      56.936 -26.329 160.828  1.00135.94           C  
ATOM   2352  C   ILE A 301      56.561 -25.746 162.222  1.00135.02           C  
ATOM   2353  O   ILE A 301      57.210 -26.096 163.210  1.00133.39           O  
ATOM   2354  CB  ILE A 301      58.199 -25.669 160.198  1.00140.75           C  
ATOM   2355  CG1 ILE A 301      59.499 -26.234 160.809  1.00140.48           C  
ATOM   2356  CG2 ILE A 301      58.161 -24.130 160.233  1.00143.24           C  
ATOM   2357  CD1 ILE A 301      60.658 -26.362 159.819  1.00149.95           C  
ATOM   2358  HN  ILE A 301      55.889 -25.727 159.062  1.00  0.00           H  
ATOM   2359  N   LEU A 302      55.513 -24.892 162.299  1.00129.06           N  
ATOM   2360  CA  LEU A 302      55.032 -24.322 163.560  1.00126.66           C  
ATOM   2361  C   LEU A 302      54.347 -25.408 164.384  1.00126.40           C  
ATOM   2362  O   LEU A 302      54.596 -25.506 165.585  1.00124.68           O  
ATOM   2363  CB  LEU A 302      54.054 -23.162 163.314  1.00127.70           C  
ATOM   2364  CG  LEU A 302      54.503 -21.767 163.751  1.00133.13           C  
ATOM   2365  CD1 LEU A 302      53.485 -20.731 163.341  1.00134.54           C  
ATOM   2366  CD2 LEU A 302      54.712 -21.683 165.256  1.00134.20           C  
ATOM   2367  HN  LEU A 302      55.035 -24.633 161.436  1.00  0.00           H  
ATOM   2368  N   ALA A 303      53.504 -26.238 163.723  1.00121.36           N  
ATOM   2369  CA  ALA A 303      52.775 -27.362 164.321  1.00119.03           C  
ATOM   2370  C   ALA A 303      53.729 -28.500 164.712  1.00119.81           C  
ATOM   2371  O   ALA A 303      53.438 -29.263 165.638  1.00118.08           O  
ATOM   2372  CB  ALA A 303      51.721 -27.869 163.351  1.00120.33           C  
ATOM   2373  HN  ALA A 303      53.365 -26.067 162.727  1.00  0.00           H  
ATOM   2374  N   ILE A 304      54.868 -28.602 164.004  1.00115.30           N  
ATOM   2375  CA  ILE A 304      55.919 -29.582 164.259  1.00113.57           C  
ATOM   2376  C   ILE A 304      56.676 -29.210 165.542  1.00115.53           C  
ATOM   2377  O   ILE A 304      56.932 -30.089 166.361  1.00113.80           O  
ATOM   2378  CB  ILE A 304      56.818 -29.731 163.002  1.00117.60           C  
ATOM   2379  CG1 ILE A 304      56.149 -30.675 161.991  1.00118.11           C  
ATOM   2380  CG2 ILE A 304      58.245 -30.203 163.334  1.00118.09           C  
ATOM   2381  CD1 ILE A 304      56.320 -30.281 160.576  1.00128.50           C  
ATOM   2382  HN  ILE A 304      55.007 -27.948 163.234  1.00  0.00           H  
ATOM   2383  N   LEU A 305      56.985 -27.906 165.727  1.00112.44           N  
ATOM   2384  CA  LEU A 305      57.684 -27.360 166.897  1.00111.88           C  
ATOM   2385  C   LEU A 305      56.963 -27.610 168.216  1.00115.18           C  
ATOM   2386  O   LEU A 305      57.629 -27.759 169.243  1.00114.47           O  
ATOM   2387  CB  LEU A 305      57.949 -25.863 166.727  1.00113.16           C  
ATOM   2388  CG  LEU A 305      59.325 -25.517 166.193  1.00119.40           C  
ATOM   2389  CD1 LEU A 305      59.279 -24.277 165.319  1.00121.41           C  
ATOM   2390  CD2 LEU A 305      60.336 -25.362 167.322  1.00122.12           C  
ATOM   2391  HN  LEU A 305      56.711 -27.250 164.996  1.00  0.00           H  
ATOM   2392  N   HIS A 306      55.611 -27.668 168.189  1.00111.42           N  
ATOM   2393  CA  HIS A 306      54.783 -27.924 169.370  1.00110.12           C  
ATOM   2394  C   HIS A 306      55.149 -29.251 170.041  1.00112.07           C  
ATOM   2395  O   HIS A 306      55.205 -29.312 171.276  1.00111.24           O  
ATOM   2396  CB  HIS A 306      53.282 -27.886 169.023  1.00111.08           C  
ATOM   2397  CG  HIS A 306      52.397 -28.086 170.216  1.00113.76           C  
ATOM   2398  CD2 HIS A 306      52.075 -27.224 171.209  1.00115.43           C  
ATOM   2399  ND1 HIS A 306      51.821 -29.315 170.488  1.00114.82           N  
ATOM   2400  CE1 HIS A 306      51.152 -29.155 171.618  1.00113.68           C  
ATOM   2401  NE2 HIS A 306      51.272 -27.912 172.088  1.00114.31           N  
ATOM   2402  HN  HIS A 306      55.142 -27.525 167.295  1.00  0.00           H  
ATOM   2403  HD1 HIS A 306      51.897 -30.167 169.932  1.00  0.00           H  
ATOM   2404  HE2 HIS A 306      50.848 -27.542 172.939  1.00  0.00           H  
ATOM   2405  N   SER A 307      55.447 -30.289 169.217  1.00107.24           N  
ATOM   2406  CA  SER A 307      55.804 -31.657 169.611  1.00105.61           C  
ATOM   2407  C   SER A 307      56.853 -31.771 170.743  1.00107.62           C  
ATOM   2408  O   SER A 307      56.868 -32.790 171.439  1.00106.47           O  
ATOM   2409  CB  SER A 307      56.252 -32.458 168.396  1.00109.45           C  
ATOM   2410  OG  SER A 307      56.036 -33.844 168.599  1.00119.21           O  
ATOM   2411  HN  SER A 307      55.420 -30.097 168.216  1.00  0.00           H  
ATOM   2412  HG  SER A 307      56.316 -34.344 167.841  1.00  0.00           H  
ATOM   2413  N   CYS A 308      57.690 -30.728 170.950  1.00103.37           N  
ATOM   2414  CA  CYS A 308      58.714 -30.707 172.003  1.00102.57           C  
ATOM   2415  C   CYS A 308      58.565 -29.538 173.004  1.00106.24           C  
ATOM   2416  O   CYS A 308      59.349 -29.445 173.960  1.00105.82           O  
ATOM   2417  CB  CYS A 308      60.109 -30.737 171.385  1.00103.19           C  
ATOM   2418  SG  CYS A 308      60.656 -29.158 170.694  1.00108.21           S  
ATOM   2419  HN  CYS A 308      57.605 -29.913 170.343  1.00  0.00           H  
ATOM   2420  N   LEU A 309      57.565 -28.657 172.781  1.00102.24           N  
ATOM   2421  CA  LEU A 309      57.333 -27.459 173.590  1.00101.72           C  
ATOM   2422  C   LEU A 309      56.722 -27.718 174.965  1.00103.87           C  
ATOM   2423  O   LEU A 309      57.166 -27.092 175.928  1.00103.57           O  
ATOM   2424  CB  LEU A 309      56.512 -26.417 172.820  1.00102.16           C  
ATOM   2425  CG  LEU A 309      57.320 -25.568 171.838  1.00107.78           C  
ATOM   2426  CD1 LEU A 309      56.429 -24.924 170.814  1.00108.32           C  
ATOM   2427  CD2 LEU A 309      58.147 -24.512 172.559  1.00111.29           C  
ATOM   2428  HN  LEU A 309      56.933 -28.838 172.001  1.00  0.00           H  
ATOM   2429  N   ASN A 310      55.714 -28.611 175.072  1.00 99.23           N  
ATOM   2430  CA  ASN A 310      55.089 -28.937 176.362  1.00 98.07           C  
ATOM   2431  C   ASN A 310      56.120 -29.367 177.422  1.00101.53           C  
ATOM   2432  O   ASN A 310      56.142 -28.720 178.469  1.00101.12           O  
ATOM   2433  CB  ASN A 310      53.950 -29.955 176.223  1.00 98.43           C  
ATOM   2434  CG  ASN A 310      52.628 -29.353 175.819  1.00125.82           C  
ATOM   2435  ND2 ASN A 310      51.982 -29.945 174.827  1.00121.44           N  
ATOM   2436  OD1 ASN A 310      52.161 -28.368 176.393  1.00118.53           O  
ATOM   2437  HN  ASN A 310      55.375 -29.075 174.229  1.00  0.00           H  
ATOM   2438 1HD2 ASN A 310      51.088 -29.538 174.554  1.00  0.00           H  
ATOM   2439 2HD2 ASN A 310      52.369 -30.761 174.352  1.00  0.00           H  
ATOM   2440  N   PRO A 311      57.045 -30.347 177.165  1.00 98.24           N  
ATOM   2441  CA  PRO A 311      58.050 -30.702 178.190  1.00 98.24           C  
ATOM   2442  C   PRO A 311      58.903 -29.532 178.660  1.00102.61           C  
ATOM   2443  O   PRO A 311      59.215 -29.457 179.849  1.00102.51           O  
ATOM   2444  CB  PRO A 311      58.912 -31.747 177.489  1.00100.17           C  
ATOM   2445  CG  PRO A 311      58.025 -32.339 176.476  1.00104.30           C  
ATOM   2446  CD  PRO A 311      57.200 -31.207 175.972  1.00 99.96           C  
ATOM   2447  N   LEU A 312      59.248 -28.612 177.730  1.00 99.27           N  
ATOM   2448  CA  LEU A 312      60.021 -27.401 178.009  1.00 99.70           C  
ATOM   2449  C   LEU A 312      59.255 -26.440 178.917  1.00102.31           C  
ATOM   2450  O   LEU A 312      59.865 -25.809 179.777  1.00102.08           O  
ATOM   2451  CB  LEU A 312      60.419 -26.709 176.711  1.00100.45           C  
ATOM   2452  CG  LEU A 312      61.875 -26.861 176.359  1.00106.33           C  
ATOM   2453  CD1 LEU A 312      62.053 -27.679 175.086  1.00106.43           C  
ATOM   2454  CD2 LEU A 312      62.539 -25.511 176.261  1.00110.40           C  
ATOM   2455  HN  LEU A 312      58.949 -28.773 176.768  1.00  0.00           H  
ATOM   2456  N   ILE A 313      57.922 -26.357 178.744  1.00 97.85           N  
ATOM   2457  CA  ILE A 313      57.050 -25.530 179.574  1.00 97.69           C  
ATOM   2458  C   ILE A 313      57.036 -26.052 181.014  1.00100.49           C  
ATOM   2459  O   ILE A 313      57.117 -25.257 181.954  1.00100.50           O  
ATOM   2460  CB  ILE A 313      55.637 -25.367 178.932  1.00100.67           C  
ATOM   2461  CG1 ILE A 313      55.651 -24.286 177.826  1.00102.50           C  
ATOM   2462  CG2 ILE A 313      54.515 -25.105 179.960  1.00100.68           C  
ATOM   2463  CD1 ILE A 313      56.246 -22.823 178.236  1.00114.73           C  
ATOM   2464  HN  ILE A 313      57.498 -26.901 177.993  1.00  0.00           H  
ATOM   2465  N   TYR A 314      56.989 -27.385 181.182  1.00 95.54           N  
ATOM   2466  CA  TYR A 314      57.004 -27.993 182.509  1.00 94.82           C  
ATOM   2467  C   TYR A 314      58.378 -27.830 183.143  1.00 99.77           C  
ATOM   2468  O   TYR A 314      58.470 -27.626 184.349  1.00 99.56           O  
ATOM   2469  CB  TYR A 314      56.593 -29.472 182.470  1.00 94.94           C  
ATOM   2470  CG  TYR A 314      55.407 -29.807 181.593  1.00 95.09           C  
ATOM   2471  CD1 TYR A 314      54.221 -29.080 181.677  1.00 96.47           C  
ATOM   2472  CD2 TYR A 314      55.429 -30.918 180.760  1.00 95.61           C  
ATOM   2473  CE1 TYR A 314      53.116 -29.406 180.891  1.00 96.81           C  
ATOM   2474  CE2 TYR A 314      54.329 -31.261 179.978  1.00 96.18           C  
ATOM   2475  CZ  TYR A 314      53.175 -30.501 180.043  1.00103.87           C  
ATOM   2476  OH  TYR A 314      52.105 -30.846 179.251  1.00104.90           O  
ATOM   2477  HN  TYR A 314      56.942 -27.988 180.360  1.00  0.00           H  
ATOM   2478  HH  TYR A 314      51.312 -30.324 179.296  1.00  0.00           H  
ATOM   2479  N   ALA A 315      59.445 -27.891 182.318  1.00 97.42           N  
ATOM   2480  CA  ALA A 315      60.837 -27.705 182.746  1.00 98.30           C  
ATOM   2481  C   ALA A 315      61.099 -26.246 183.151  1.00102.95           C  
ATOM   2482  O   ALA A 315      62.023 -25.984 183.918  1.00103.41           O  
ATOM   2483  CB  ALA A 315      61.788 -28.115 181.631  1.00 99.27           C  
ATOM   2484  HN  ALA A 315      59.272 -28.079 181.330  1.00  0.00           H  
ATOM   2485  N   PHE A 316      60.282 -25.306 182.638  1.00 99.44           N  
ATOM   2486  CA  PHE A 316      60.403 -23.882 182.930  1.00 99.99           C  
ATOM   2487  C   PHE A 316      59.508 -23.427 184.081  1.00102.12           C  
ATOM   2488  O   PHE A 316      60.018 -22.888 185.067  1.00102.62           O  
ATOM   2489  CB  PHE A 316      60.159 -23.029 181.668  1.00102.18           C  
ATOM   2490  CG  PHE A 316      61.418 -22.563 180.973  1.00105.45           C  
ATOM   2491  CD1 PHE A 316      62.101 -21.435 181.416  1.00110.40           C  
ATOM   2492  CD2 PHE A 316      61.912 -23.242 179.866  1.00107.88           C  
ATOM   2493  CE1 PHE A 316      63.269 -21.006 180.773  1.00112.87           C  
ATOM   2494  CE2 PHE A 316      63.078 -22.811 179.222  1.00112.11           C  
ATOM   2495  CZ  PHE A 316      63.747 -21.696 179.678  1.00111.75           C  
ATOM   2496  HN  PHE A 316      59.537 -25.607 182.010  1.00  0.00           H  
ATOM   2497  N   ILE A 317      58.183 -23.634 183.963  1.00 96.23           N  
ATOM   2498  CA  ILE A 317      57.234 -23.169 184.976  1.00 94.95           C  
ATOM   2499  C   ILE A 317      56.438 -24.296 185.665  1.00 96.21           C  
ATOM   2500  O   ILE A 317      55.735 -24.011 186.632  1.00 96.21           O  
ATOM   2501  CB  ILE A 317      56.294 -22.056 184.422  1.00 97.80           C  
ATOM   2502  CG1 ILE A 317      55.549 -22.494 183.133  1.00 97.72           C  
ATOM   2503  CG2 ILE A 317      57.068 -20.744 184.220  1.00 99.34           C  
ATOM   2504  CD1 ILE A 317      54.291 -21.657 182.757  1.00104.90           C  
ATOM   2505  HN  ILE A 317      57.830 -24.129 183.144  1.00  0.00           H  
ATOM   2506  N   GLY A 318      56.577 -25.540 185.210  1.00 90.89           N  
ATOM   2507  CA  GLY A 318      55.885 -26.678 185.811  1.00 89.66           C  
ATOM   2508  C   GLY A 318      56.505 -27.139 187.118  1.00 93.21           C  
ATOM   2509  O   GLY A 318      57.324 -28.058 187.122  1.00 92.38           O  
ATOM   2510  HN  GLY A 318      57.190 -25.705 184.411  1.00  0.00           H  
ATOM   2511  N   GLN A 319      56.071 -26.521 188.239  1.00 90.71           N  
ATOM   2512  CA  GLN A 319      56.539 -26.716 189.625  1.00 91.71           C  
ATOM   2513  C   GLN A 319      56.481 -28.159 190.149  1.00 95.42           C  
ATOM   2514  O   GLN A 319      57.316 -28.524 190.983  1.00 95.25           O  
ATOM   2515  CB  GLN A 319      55.808 -25.776 190.608  1.00 93.31           C  
ATOM   2516  CG  GLN A 319      55.809 -24.285 190.224  1.00114.93           C  
ATOM   2517  CD  GLN A 319      57.171 -23.622 190.231  1.00144.96           C  
ATOM   2518  NE2 GLN A 319      57.394 -22.736 189.268  1.00139.63           N  
ATOM   2519  OE1 GLN A 319      58.028 -23.880 191.092  1.00143.92           O  
ATOM   2520  HN  GLN A 319      55.328 -25.834 188.111  1.00  0.00           H  
ATOM   2521 1HE2 GLN A 319      58.311 -22.290 189.273  1.00  0.00           H  
ATOM   2522 2HE2 GLN A 319      56.690 -22.524 188.561  1.00  0.00           H  
ATOM   2523  N   LYS A 320      55.503 -28.966 189.695  1.00 91.83           N  
ATOM   2524  CA  LYS A 320      55.409 -30.370 190.112  1.00 92.15           C  
ATOM   2525  C   LYS A 320      56.478 -31.195 189.379  1.00 97.87           C  
ATOM   2526  O   LYS A 320      57.165 -32.001 190.013  1.00 98.30           O  
ATOM   2527  CB  LYS A 320      54.010 -30.946 189.854  1.00 93.17           C  
ATOM   2528  CG  LYS A 320      52.971 -30.599 190.899  1.00101.97           C  
ATOM   2529  CD  LYS A 320      51.670 -31.298 190.575  1.00111.67           C  
ATOM   2530  CE  LYS A 320      50.677 -31.217 191.700  1.00128.73           C  
ATOM   2531  NZ  LYS A 320      49.451 -32.000 191.396  1.00141.75           N1+
ATOM   2532  HN  LYS A 320      54.811 -28.592 189.046  1.00  0.00           H  
ATOM   2533  HZ1 LYS A 320      48.777 -31.945 192.160  1.00  0.00           H  
ATOM   2534  HZ2 LYS A 320      49.673 -32.968 191.162  1.00  0.00           H  
ATOM   2535  HZ3 LYS A 320      49.036 -31.715 190.509  1.00  0.00           H  
ATOM   2536  N   PHE A 321      56.629 -30.967 188.050  1.00 94.72           N  
ATOM   2537  CA  PHE A 321      57.606 -31.640 187.196  1.00 95.22           C  
ATOM   2538  C   PHE A 321      59.024 -31.265 187.589  1.00101.84           C  
ATOM   2539  O   PHE A 321      59.868 -32.154 187.695  1.00102.53           O  
ATOM   2540  CB  PHE A 321      57.351 -31.331 185.709  1.00 96.42           C  
ATOM   2541  CG  PHE A 321      58.403 -31.844 184.745  1.00 98.53           C  
ATOM   2542  CD1 PHE A 321      58.475 -33.194 184.422  1.00101.73           C  
ATOM   2543  CD2 PHE A 321      59.312 -30.974 184.153  1.00101.56           C  
ATOM   2544  CE1 PHE A 321      59.441 -33.663 183.527  1.00103.18           C  
ATOM   2545  CE2 PHE A 321      60.269 -31.442 183.249  1.00104.88           C  
ATOM   2546  CZ  PHE A 321      60.328 -32.784 182.942  1.00102.82           C  
ATOM   2547  HN  PHE A 321      56.017 -30.276 187.616  1.00  0.00           H  
ATOM   2548  N   ARG A 322      59.287 -29.955 187.796  1.00 99.54           N  
ATOM   2549  CA  ARG A 322      60.589 -29.423 188.198  1.00101.05           C  
ATOM   2550  C   ARG A 322      61.092 -30.123 189.462  1.00108.21           C  
ATOM   2551  O   ARG A 322      62.050 -30.894 189.380  1.00107.95           O  
ATOM   2552  CB  ARG A 322      60.519 -27.901 188.398  1.00100.94           C  
ATOM   2553  CG  ARG A 322      60.559 -27.114 187.100  1.00109.66           C  
ATOM   2554  CD  ARG A 322      61.511 -25.939 187.197  1.00120.62           C  
ATOM   2555  NE  ARG A 322      60.911 -24.790 187.874  1.00127.05           N  
ATOM   2556  CZ  ARG A 322      61.510 -23.614 188.026  1.00141.43           C  
ATOM   2557  NH1 ARG A 322      62.735 -23.419 187.553  1.00123.20           N1+
ATOM   2558  NH2 ARG A 322      60.889 -22.624 188.651  1.00134.64           N  
ATOM   2559  HN  ARG A 322      58.524 -29.291 187.663  1.00  0.00           H  
ATOM   2560  HE  ARG A 322      59.971 -24.899 188.254  1.00  0.00           H  
ATOM   2561 1HH1 ARG A 322      63.195 -22.516 187.670  1.00  0.00           H  
ATOM   2562 2HH1 ARG A 322      63.213 -24.181 187.072  1.00  0.00           H  
ATOM   2563 1HH2 ARG A 322      61.349 -21.721 188.768  1.00  0.00           H  
ATOM   2564 2HH2 ARG A 322      59.948 -22.774 189.014  1.00  0.00           H  
ATOM   2565  N   HIS A 323      60.393 -29.924 190.602  1.00107.73           N  
ATOM   2566  CA  HIS A 323      60.730 -30.535 191.892  1.00110.27           C  
ATOM   2567  C   HIS A 323      60.760 -32.055 191.838  1.00111.42           C  
ATOM   2568  O   HIS A 323      61.708 -32.656 192.341  1.00112.13           O  
ATOM   2569  CB  HIS A 323      59.798 -30.039 193.008  1.00112.75           C  
ATOM   2570  CG  HIS A 323      60.021 -28.602 193.359  1.00118.10           C  
ATOM   2571  CD2 HIS A 323      60.985 -28.040 194.127  1.00122.31           C  
ATOM   2572  ND1 HIS A 323      59.212 -27.598 192.847  1.00119.55           N  
ATOM   2573  CE1 HIS A 323      59.693 -26.466 193.337  1.00120.28           C  
ATOM   2574  NE2 HIS A 323      60.762 -26.682 194.111  1.00122.24           N  
ATOM   2575  HN  HIS A 323      59.580 -29.310 190.562  1.00  0.00           H  
ATOM   2576  HD1 HIS A 323      58.413 -27.709 192.223  1.00  0.00           H  
ATOM   2577  HE2 HIS A 323      61.310 -25.973 194.598  1.00  0.00           H  
ATOM   2578  N   GLY A 324      59.753 -32.643 191.190  1.00104.71           N  
ATOM   2579  CA  GLY A 324      59.616 -34.084 191.009  1.00103.29           C  
ATOM   2580  C   GLY A 324      60.775 -34.728 190.274  1.00104.52           C  
ATOM   2581  O   GLY A 324      61.168 -35.844 190.618  1.00104.25           O  
ATOM   2582  HN  GLY A 324      59.029 -32.044 190.794  1.00  0.00           H  
ATOM   2583  N   LEU A 325      61.337 -34.026 189.261  1.00 98.88           N  
ATOM   2584  CA  LEU A 325      62.470 -34.516 188.475  1.00 98.30           C  
ATOM   2585  C   LEU A 325      63.729 -34.570 189.335  1.00102.05           C  
ATOM   2586  O   LEU A 325      64.369 -35.625 189.400  1.00102.61           O  
ATOM   2587  CB  LEU A 325      62.688 -33.664 187.200  1.00 97.70           C  
ATOM   2588  CG  LEU A 325      63.873 -34.022 186.270  1.00102.43           C  
ATOM   2589  CD1 LEU A 325      63.668 -35.366 185.580  1.00101.70           C  
ATOM   2590  CD2 LEU A 325      64.078 -32.946 185.229  1.00103.84           C  
ATOM   2591  HN  LEU A 325      60.951 -33.109 189.035  1.00  0.00           H  
ATOM   2592  N   LEU A 326      64.058 -33.457 190.026  1.00 97.09           N  
ATOM   2593  CA  LEU A 326      65.233 -33.409 190.892  1.00 97.55           C  
ATOM   2594  C   LEU A 326      65.055 -34.272 192.153  1.00100.44           C  
ATOM   2595  O   LEU A 326      66.053 -34.676 192.740  1.00101.64           O  
ATOM   2596  CB  LEU A 326      65.693 -31.976 191.211  1.00 98.24           C  
ATOM   2597  CG  LEU A 326      64.677 -30.996 191.756  1.00102.04           C  
ATOM   2598  CD1 LEU A 326      64.908 -30.757 193.235  1.00103.69           C  
ATOM   2599  CD2 LEU A 326      64.752 -29.679 191.002  1.00103.78           C  
ATOM   2600  HN  LEU A 326      63.470 -32.628 189.941  1.00  0.00           H  
ATOM   2601  N   LYS A 327      63.796 -34.614 192.516  1.00 94.94           N  
ATOM   2602  CA  LYS A 327      63.450 -35.512 193.628  1.00 94.75           C  
ATOM   2603  C   LYS A 327      63.985 -36.915 193.282  1.00 98.44           C  
ATOM   2604  O   LYS A 327      64.576 -37.568 194.142  1.00 99.33           O  
ATOM   2605  CB  LYS A 327      61.922 -35.575 193.810  1.00 94.97           C  
ATOM   2606  CG  LYS A 327      61.418 -35.250 195.209  1.00 97.82           C  
ATOM   2607  CD  LYS A 327      59.884 -35.395 195.319  1.00101.69           C  
ATOM   2608  CE  LYS A 327      59.398 -36.749 195.820  1.00111.21           C  
ATOM   2609  NZ  LYS A 327      59.439 -37.815 194.773  1.00118.07           N1+
ATOM   2610  HN  LYS A 327      63.027 -34.218 191.976  1.00  0.00           H  
ATOM   2611  HZ1 LYS A 327      59.114 -38.722 195.108  1.00  0.00           H  
ATOM   2612  HZ2 LYS A 327      60.373 -37.891 194.370  1.00  0.00           H  
ATOM   2613  HZ3 LYS A 327      58.920 -37.528 193.943  1.00  0.00           H  
ATOM   2614  N   ILE A 328      63.808 -37.344 192.001  1.00 93.45           N  
ATOM   2615  CA  ILE A 328      64.269 -38.623 191.446  1.00 93.24           C  
ATOM   2616  C   ILE A 328      65.795 -38.592 191.286  1.00100.84           C  
ATOM   2617  O   ILE A 328      66.464 -39.577 191.613  1.00102.04           O  
ATOM   2618  CB  ILE A 328      63.556 -38.969 190.105  1.00 93.94           C  
ATOM   2619  CG1 ILE A 328      62.016 -38.949 190.249  1.00 92.77           C  
ATOM   2620  CG2 ILE A 328      64.030 -40.325 189.568  1.00 94.72           C  
ATOM   2621  CD1 ILE A 328      61.225 -38.697 188.955  1.00 93.50           C  
ATOM   2622  HN  ILE A 328      63.309 -36.719 191.369  1.00  0.00           H  
ATOM   2623  N   LEU A 329      66.344 -37.459 190.789  1.00 98.40           N  
ATOM   2624  CA  LEU A 329      67.791 -37.284 190.598  1.00 99.70           C  
ATOM   2625  C   LEU A 329      68.538 -37.401 191.921  1.00108.00           C  
ATOM   2626  O   LEU A 329      69.575 -38.056 191.958  1.00109.18           O  
ATOM   2627  CB  LEU A 329      68.120 -35.959 189.894  1.00 99.08           C  
ATOM   2628  CG  LEU A 329      67.606 -35.812 188.462  1.00101.58           C  
ATOM   2629  CD1 LEU A 329      67.552 -34.361 188.051  1.00101.60           C  
ATOM   2630  CD2 LEU A 329      68.422 -36.630 187.481  1.00103.03           C  
ATOM   2631  HN  LEU A 329      65.724 -36.690 190.535  1.00  0.00           H  
ATOM   2632  N   ALA A 330      67.978 -36.819 193.013  1.00106.82           N  
ATOM   2633  CA  ALA A 330      68.529 -36.876 194.373  1.00109.58           C  
ATOM   2634  C   ALA A 330      68.524 -38.313 194.905  1.00116.87           C  
ATOM   2635  O   ALA A 330      69.483 -38.710 195.574  1.00119.12           O  
ATOM   2636  CB  ALA A 330      67.741 -35.970 195.306  1.00110.22           C  
ATOM   2637  HN  ALA A 330      67.109 -36.303 192.878  1.00  0.00           H  
ATOM   2638  N   ILE A 331      67.461 -39.094 194.580  1.00113.09           N  
ATOM   2639  CA  ILE A 331      67.309 -40.503 194.971  1.00114.19           C  
ATOM   2640  C   ILE A 331      68.462 -41.357 194.418  1.00121.24           C  
ATOM   2641  O   ILE A 331      69.034 -42.159 195.159  1.00122.83           O  
ATOM   2642  CB  ILE A 331      65.890 -41.054 194.598  1.00115.16           C  
ATOM   2643  CG1 ILE A 331      64.822 -40.570 195.613  1.00115.15           C  
ATOM   2644  CG2 ILE A 331      65.866 -42.595 194.457  1.00115.97           C  
ATOM   2645  CD1 ILE A 331      63.362 -40.585 195.110  1.00117.40           C  
ATOM   2646  HN  ILE A 331      66.716 -38.673 194.025  1.00  0.00           H  
ATOM   2647  N   HIS A 332      68.833 -41.139 193.145  1.00118.35           N  
ATOM   2648  CA  HIS A 332      69.887 -41.902 192.481  1.00119.63           C  
ATOM   2649  C   HIS A 332      71.272 -41.182 192.432  1.00126.85           C  
ATOM   2650  O   HIS A 332      72.136 -41.483 193.260  1.00128.02           O  
ATOM   2651  CB  HIS A 332      69.421 -42.339 191.079  1.00118.37           C  
ATOM   2652  CG  HIS A 332      68.088 -43.029 191.061  1.00120.62           C  
ATOM   2653  CD2 HIS A 332      66.840 -42.504 191.013  1.00120.95           C  
ATOM   2654  ND1 HIS A 332      67.988 -44.410 191.049  1.00122.72           N  
ATOM   2655  CE1 HIS A 332      66.691 -44.677 191.012  1.00120.86           C  
ATOM   2656  NE2 HIS A 332      65.961 -43.562 190.997  1.00120.10           N  
ATOM   2657  HN  HIS A 332      68.357 -40.407 192.618  1.00  0.00           H  
ATOM   2658  HD1 HIS A 332      68.755 -45.083 191.065  1.00  0.00           H  
ATOM   2659  HE2 HIS A 332      64.943 -43.504 190.977  1.00  0.00           H  
ATOM   2660  N   GLY A 333      71.456 -40.259 191.475  1.00124.24           N  
ATOM   2661  CA  GLY A 333      72.709 -39.546 191.222  1.00125.75           C  
ATOM   2662  C   GLY A 333      73.025 -38.289 192.014  1.00131.54           C  
ATOM   2663  O   GLY A 333      73.931 -38.311 192.854  1.00133.98           O  
ATOM   2664  HN  GLY A 333      70.660 -40.037 190.877  1.00  0.00           H  
ATOM   2665  N   LEU A 334      72.331 -37.167 191.690  1.00126.13           N  
ATOM   2666  CA  LEU A 334      72.487 -35.805 192.244  1.00126.55           C  
ATOM   2667  C   LEU A 334      72.651 -35.690 193.765  1.00131.93           C  
ATOM   2668  O   LEU A 334      72.027 -36.438 194.520  1.00131.59           O  
ATOM   2669  CB  LEU A 334      71.322 -34.905 191.799  1.00124.62           C  
ATOM   2670  CG  LEU A 334      71.516 -34.019 190.553  1.00128.45           C  
ATOM   2671  CD1 LEU A 334      72.587 -32.956 190.763  1.00130.39           C  
ATOM   2672  CD2 LEU A 334      71.736 -34.839 189.283  1.00130.11           C  
ATOM   2673  HN  LEU A 334      71.612 -37.278 190.975  1.00  0.00           H  
ATOM   2674  N   ILE A 335      73.477 -34.705 194.195  1.00129.98           N  
ATOM   2675  CA  ILE A 335      73.854 -34.400 195.590  1.00132.18           C  
ATOM   2676  C   ILE A 335      74.071 -32.874 195.795  1.00136.58           C  
ATOM   2677  O   ILE A 335      74.265 -32.148 194.818  1.00135.08           O  
ATOM   2678  CB  ILE A 335      75.082 -35.289 196.029  1.00137.86           C  
ATOM   2679  CG1 ILE A 335      75.801 -34.772 197.320  1.00141.16           C  
ATOM   2680  CG2 ILE A 335      76.079 -35.482 194.876  1.00138.71           C  
ATOM   2681  CD1 ILE A 335      76.677 -35.799 198.094  1.00150.04           C  
ATOM   2682  HN  ILE A 335      73.883 -34.108 193.475  1.00  0.00           H  
ATOM   2683  N   SER A 336      74.012 -32.407 197.075  1.00134.91           N  
ATOM   2684  CA  SER A 336      74.188 -31.024 197.548  1.00163.40           C  
ATOM   2685  C   SER A 336      73.197 -30.040 196.937  1.00193.23           C  
ATOM   2686  O   SER A 336      72.899 -29.013 197.544  1.00156.01           O  
ATOM   2687  CB  SER A 336      75.626 -30.541 197.364  1.00168.94           C  
ATOM   2688  OG  SER A 336      76.508 -31.159 198.286  1.00180.04           O  
ATOM   2689  HN  SER A 336      73.822 -33.104 197.795  1.00  0.00           H  
ATOM   2690  HG  SER A 336      77.402 -30.859 198.172  1.00  0.00           H  
TER   
END
HEADER    8
HETATM    1  N   UNL     1      41.394 -28.730 192.517  1.00  0.00           N  
HETATM    2  N   UNL     1      40.841 -29.748 191.873  1.00  0.00           N  
HETATM    3  N   UNL     1      41.771 -30.622 191.513  1.00  0.00           N  
HETATM    4  N   UNL     1      45.154 -30.005 190.914  1.00  0.00           N  
HETATM    5  N   UNL     1      49.237 -29.604 186.453  1.00  0.00           N  
HETATM    6  N   UNL     1      52.091 -31.581 187.015  1.00  0.00           N  
HETATM    7  C   UNL     1      42.288 -26.069 195.739  1.00  0.00           C  
HETATM    8  C   UNL     1      40.854 -27.460 194.557  1.00  0.00           C  
HETATM    9  C   UNL     1      40.653 -27.588 193.044  1.00  0.00           C  
HETATM   10  C   UNL     1      42.952 -30.136 191.946  1.00  0.00           C  
HETATM   11  C   UNL     1      42.720 -28.937 192.580  1.00  0.00           C  
HETATM   12  C   UNL     1      44.277 -30.808 191.749  1.00  0.00           C  
HETATM   13  C   UNL     1      45.229 -30.208 189.561  1.00  0.00           C  
HETATM   14  C   UNL     1      46.141 -29.393 188.664  1.00  0.00           C  
HETATM   15  C   UNL     1      45.884 -28.012 188.486  1.00  0.00           C  
HETATM   16  C   UNL     1      46.706 -27.212 187.700  1.00  0.00           C  
HETATM   17  C   UNL     1      47.800 -27.756 187.051  1.00  0.00           C  
HETATM   18  C   UNL     1      48.091 -29.118 187.158  1.00  0.00           C  
HETATM   19  C   UNL     1      47.284 -29.945 187.987  1.00  0.00           C  
HETATM   20  C   UNL     1      50.603 -29.414 186.809  1.00  0.00           C  
HETATM   21  C   UNL     1      51.407 -28.204 187.004  1.00  0.00           C  
HETATM   22  C   UNL     1      52.532 -28.994 187.260  1.00  0.00           C  
HETATM   23  C   UNL     1      51.727 -30.201 187.058  1.00  0.00           C  
HETATM   24  C   UNL     1      53.299 -32.094 186.380  1.00  0.00           C  
HETATM   25  C   UNL     1      53.187 -32.163 184.809  1.00  0.00           C  
HETATM   26  C   UNL     1      52.952 -30.739 184.250  1.00  0.00           C  
HETATM   27  C   UNL     1      54.443 -32.751 184.123  1.00  0.00           C  
HETATM   28  C   UNL     1      51.962 -33.027 184.424  1.00  0.00           C  
HETATM   29  C   UNL     1      53.678 -33.408 187.025  1.00  0.00           C  
HETATM   30  C   UNL     1      54.948 -33.953 187.132  1.00  0.00           C  
HETATM   31  C   UNL     1      54.787 -35.163 187.767  1.00  0.00           C  
HETATM   32  C   UNL     1      53.433 -35.287 188.003  1.00  0.00           C  
HETATM   33  C   UNL     1      52.759 -36.441 188.666  1.00  0.00           C  
HETATM   34  O   UNL     1      41.155 -26.121 194.899  1.00  0.00           O  
HETATM   35  O   UNL     1      44.529 -31.082 189.077  1.00  0.00           O  
HETATM   36  O   UNL     1      51.196 -27.005 186.915  1.00  0.00           O  
HETATM   37  O   UNL     1      53.714 -28.771 187.464  1.00  0.00           O  
HETATM   38  O   UNL     1      52.799 -34.232 187.549  1.00  0.00           O  
HETATM   39  O   UNL     1      47.650 -31.244 188.094  1.00  0.00           O  
HETATM   40  H   UNL     1      45.698 -29.264 191.370  1.00  0.00           H  
HETATM   41  H   UNL     1      49.069 -30.095 185.561  1.00  0.00           H  
HETATM   42  H   UNL     1      51.510 -32.212 187.584  1.00  0.00           H  
HETATM   43  H   UNL     1      47.110 -31.998 188.343  1.00  0.00           H  
CONECT    1    2    9   11
CONECT    2    1    3
CONECT    3    2   10
CONECT    4   12   13   40
CONECT    5   18   20   41
CONECT    6   23   24   42
CONECT    7   34
CONECT    8    9   34
CONECT    9    1    8
CONECT   10    3   11   12
CONECT   11    1   10
CONECT   12    4   10
CONECT   13    4   14   35
CONECT   14   13   15   19
CONECT   15   14   16
CONECT   16   15   17
CONECT   17   16   18
CONECT   18    5   17   19
CONECT   19   14   18   39
CONECT   20    5   21   22   23
CONECT   21   20   22   23   36
CONECT   22   20   21   23   37
CONECT   23    6   20   21   22
CONECT   24    6   25   29
CONECT   25   24   26   27   28
CONECT   26   25
CONECT   27   25
CONECT   28   25
CONECT   29   24   30   38
CONECT   30   29   31
CONECT   31   30   32
CONECT   32   31   33   38
CONECT   33   32
CONECT   34    7    8
CONECT   35   13
CONECT   36   21
CONECT   37   22
CONECT   38   29   32
CONECT   39   19   43
CONECT   40    4
CONECT   41    5
CONECT   42    6
CONECT   43   39
END
HEADER    3
HETATM    1  N   UNL     1      49.256 -29.657 186.334  1.00  0.00           N  
HETATM    2  N   UNL     1      52.178 -31.580 186.880  1.00  0.00           N  
HETATM    3  N   UNL     1      45.506 -30.334 190.920  1.00  0.00           N  
HETATM    4  N   UNL     1      49.256 -29.657 186.334  1.00  0.00           N  
HETATM    5  N   UNL     1      52.178 -31.580 186.880  1.00  0.00           N  
HETATM    6  N   UNL     1      45.506 -30.334 190.920  1.00  0.00           N  
HETATM    7  C   UNL     1      47.368 -29.937 187.921  1.00  0.00           C  
HETATM    8  C   UNL     1      48.156 -29.118 187.069  1.00  0.00           C  
HETATM    9  C   UNL     1      47.880 -27.745 186.998  1.00  0.00           C  
HETATM   10  C   UNL     1      46.829 -27.192 187.719  1.00  0.00           C  
HETATM   11  C   UNL     1      46.045 -27.993 188.542  1.00  0.00           C  
HETATM   12  C   UNL     1      46.306 -29.371 188.678  1.00  0.00           C  
HETATM   13  C   UNL     1      50.635 -29.444 186.627  1.00  0.00           C  
HETATM   14  C   UNL     1      51.789 -30.206 186.820  1.00  0.00           C  
HETATM   15  C   UNL     1      52.532 -28.994 187.175  1.00  0.00           C  
HETATM   16  C   UNL     1      51.374 -28.231 186.987  1.00  0.00           C  
HETATM   17  C   UNL     1      53.382 -32.142 186.289  1.00  0.00           C  
HETATM   18  C   UNL     1      53.247 -32.230 184.721  1.00  0.00           C  
HETATM   19  C   UNL     1      52.943 -30.833 184.125  1.00  0.00           C  
HETATM   20  C   UNL     1      54.514 -32.811 184.047  1.00  0.00           C  
HETATM   21  C   UNL     1      52.052 -33.147 184.366  1.00  0.00           C  
HETATM   22  C   UNL     1      53.690 -33.457 186.988  1.00  0.00           C  
HETATM   23  C   UNL     1      54.952 -34.001 187.162  1.00  0.00           C  
HETATM   24  C   UNL     1      54.772 -35.183 187.844  1.00  0.00           C  
HETATM   25  C   UNL     1      53.415 -35.291 188.051  1.00  0.00           C  
HETATM   26  C   UNL     1      52.718 -36.408 188.754  1.00  0.00           C  
HETATM   27  C   UNL     1      45.435 -30.251 189.542  1.00  0.00           C  
HETATM   28  C   UNL     1      44.507 -31.086 191.673  1.00  0.00           C  
HETATM   29  C   UNL     1      46.585 -29.770 191.722  1.00  0.00           C  
HETATM   30  C   UNL     1      47.368 -29.937 187.921  1.00  0.00           C  
HETATM   31  C   UNL     1      48.156 -29.118 187.069  1.00  0.00           C  
HETATM   32  C   UNL     1      47.880 -27.745 186.998  1.00  0.00           C  
HETATM   33  C   UNL     1      46.829 -27.192 187.719  1.00  0.00           C  
HETATM   34  C   UNL     1      46.045 -27.993 188.542  1.00  0.00           C  
HETATM   35  C   UNL     1      46.306 -29.371 188.678  1.00  0.00           C  
HETATM   36  C   UNL     1      50.635 -29.444 186.627  1.00  0.00           C  
HETATM   37  C   UNL     1      51.789 -30.206 186.820  1.00  0.00           C  
HETATM   38  C   UNL     1      52.532 -28.994 187.175  1.00  0.00           C  
HETATM   39  C   UNL     1      51.374 -28.231 186.987  1.00  0.00           C  
HETATM   40  C   UNL     1      53.382 -32.142 186.289  1.00  0.00           C  
HETATM   41  C   UNL     1      53.247 -32.230 184.721  1.00  0.00           C  
HETATM   42  C   UNL     1      52.943 -30.833 184.125  1.00  0.00           C  
HETATM   43  C   UNL     1      54.514 -32.811 184.047  1.00  0.00           C  
HETATM   44  C   UNL     1      52.052 -33.147 184.366  1.00  0.00           C  
HETATM   45  C   UNL     1      53.690 -33.457 186.988  1.00  0.00           C  
HETATM   46  C   UNL     1      54.952 -34.001 187.162  1.00  0.00           C  
HETATM   47  C   UNL     1      54.772 -35.183 187.844  1.00  0.00           C  
HETATM   48  C   UNL     1      53.415 -35.291 188.051  1.00  0.00           C  
HETATM   49  C   UNL     1      52.718 -36.408 188.754  1.00  0.00           C  
HETATM   50  C   UNL     1      45.435 -30.251 189.542  1.00  0.00           C  
HETATM   51  C   UNL     1      44.507 -31.086 191.673  1.00  0.00           C  
HETATM   52  C   UNL     1      46.585 -29.770 191.722  1.00  0.00           C  
HETATM   53  O   UNL     1      47.605 -31.266 188.025  1.00  0.00           O  
HETATM   54  O   UNL     1      53.653 -28.767 187.601  1.00  0.00           O  
HETATM   55  O   UNL     1      51.074 -27.061 187.163  1.00  0.00           O  
HETATM   56  O   UNL     1      52.799 -34.253 187.536  1.00  0.00           O  
HETATM   57  O   UNL     1      44.599 -30.926 188.956  1.00  0.00           O  
HETATM   58  O   UNL     1      47.605 -31.266 188.025  1.00  0.00           O  
HETATM   59  O   UNL     1      53.653 -28.767 187.601  1.00  0.00           O  
HETATM   60  O   UNL     1      51.074 -27.061 187.163  1.00  0.00           O  
HETATM   61  O   UNL     1      52.799 -34.253 187.536  1.00  0.00           O  
HETATM   62  O   UNL     1      44.599 -30.926 188.956  1.00  0.00           O  
HETATM   63  H   UNL     1      47.540 -31.899 187.300  1.00  0.00           H  
HETATM   64  H   UNL     1      49.057 -30.383 185.632  1.00  0.00           H  
HETATM   65  H   UNL     1      51.476 -32.235 187.257  1.00  0.00           H  
HETATM   66  H   UNL     1      47.540 -31.899 187.300  1.00  0.00           H  
HETATM   67  H   UNL     1      49.057 -30.383 185.632  1.00  0.00           H  
HETATM   68  H   UNL     1      51.476 -32.235 187.257  1.00  0.00           H  
CONECT    1    8   13   64
CONECT    2   14   17   65
CONECT    3   27   28   29
CONECT    4   31   36   67
CONECT    5   37   40   68
CONECT    6   50   51   52
CONECT    7    8   12   53
CONECT    8    1    7    9
CONECT    9    8   10
CONECT   10    9   11
CONECT   11   10   12
CONECT   12    7   11   27
CONECT   13    1   14   15   16
CONECT   14    2   13   15   16
CONECT   15   13   14   16   54
CONECT   16   13   14   15   55
CONECT   17    2   18   22
CONECT   18   17   19   20   21
CONECT   19   18
CONECT   20   18
CONECT   21   18
CONECT   22   17   23   56
CONECT   23   22   24
CONECT   24   23   25
CONECT   25   24   26   56
CONECT   26   25
CONECT   27    3   12   57
CONECT   28    3
CONECT   29    3
CONECT   30   31   35   58
CONECT   31    4   30   32
CONECT   32   31   33
CONECT   33   32   34
CONECT   34   33   35
CONECT   35   30   34   50
CONECT   36    4   37   38   39
CONECT   37    5   36   38   39
CONECT   38   36   37   39   59
CONECT   39   36   37   38   60
CONECT   40    5   41   45
CONECT   41   40   42   43   44
CONECT   42   41
CONECT   43   41
CONECT   44   41
CONECT   45   40   46   61
CONECT   46   45   47
CONECT   47   46   48
CONECT   48   47   49   61
CONECT   49   48
CONECT   50    6   35   62
CONECT   51    6
CONECT   52    6
CONECT   53    7   63
CONECT   54   15
CONECT   55   16
CONECT   56   22   25
CONECT   57   27
CONECT   58   30   66
CONECT   59   38
CONECT   60   39
CONECT   61   45   48
CONECT   62   50
CONECT   63   53
CONECT   64    1
CONECT   65    2
CONECT   66   58
CONECT   67    4
CONECT   68    5
END
