# Supplementary material for: Fluorescent Ligands Enable Target Engagement Studies for the Intracellular Allosteric Binding Site of the Chemokine Receptor CXCR2
Source: J Med Chem. 2023 Jul 18;66(14):9916–33. doi: 10.1021/acs.jmedchem.3c00769 (PMC10388362; doi:10.1021/acs.jmedchem.3c00769)
Supplement: Supplementary file 3 — jm3c00769_si_003.csv [file jm3c00769_si_003.csv]

Compound	SMILES	cell-free Kd or Ki for CXCR2 [nM]	cellular Kd or Ki for CXCR2 [nM]
1	CN(C(C(N=CC=C1NC(C(C2=O)=O)=C2N[C@@H](C3=CC(C(C)C)=CO3)CC)=C1O)=O)C
2	CC1=CC=C([C@H](NC2=C(C(C2=O)=O)NC3=CC=CC(C(N(C)C)=O)=C3O)CC)O1	0.06	0.011
3	CC1=CC=C([C@H](NC2=C(C(C2=O)=O)NC3=CC=CC(C(N(C)C)=O)=C3O)C(C)(C)C)O1	0.09	0.011
4	O=C(NC1=C(Br)C=CC=C1)NC2=C(O)C=C([N+]([O-])=O)C=C2	38	2.16
5	O=C(NC1=C(Br)C=CC=C1)NC2=C3C(N=NN3)=C(C#N)C=C2
6	O=C(NC1=C(Cl)C(F)=CC=C1)NC2=C(O)C(S(N3CCNCC3)(=O)=O)=C(Cl)C=C2
7	O=C(NC1=C(C)C(F)=CC=C1)NC2=C(O)C(S([C@H]3CCCNC3)(=O)=O)=C(Cl)C=C2
8	COCCN1N=NC(CNC(C(C=CC=C2NC(C(C3=O)=O)=C3N[C@H](C(C)(C)C)C4=CC=C(C)O4)=C2O)=O)=C1	0.43
9a	O=C(NCCOCCOCCOCCN1N=NC(CNC(C(C=CC=C2NC(C(C3=O)=O)=C3N[C@H](C(C)(C)C)C(O4)=CC=C4C)=C2O)=O)=C1)C5=CC(C(C6=C7C=C(N(C)C)C=C6)=C8C=C/C(C=C8O7)=[N+](C)\C)=C(C([O-])=O)C=C5	4.17	0.25
9b	O=C([O-])C1=CC=C(C(NCCOCCOCCN2N=NC(CNC(C3=CC=CC(NC4=C(N[C@@H](C5=CC=C(C)O5)C(C)(C)C)C(C4=O)=O)=C3O)=O)=C2)=O)C=C1C6=C7C=C/C(C=C7OC8=C6C=CC(N(C)C)=C8)=[N+](C)/C	4.62
9c	O=C([O-])C1=CC(C(NCCCN2N=NC(CNC(C3=CC=CC(NC4=C(N[C@@H](C5=CC=C(C)O5)C(C)(C)C)C(C4=O)=O)=C3O)=O)=C2)=O)=CC=C1C6=C7C=C/C(C=C7OC8=C6C=CC(N(C)C)=C8)=[N+](C)/C	2	62
10	O=C(C1=CC=CC([N+]([O-])=O)=C1O)O
11	C#CCNC(C1=CC=CC([N+]([O-])=O)=C1O)=O
12	C#CCNC(C1=CC=CC(N)=C1O)=O
13	C#CCNC(C1=CC=CC(NC(C2=O)=C(OC)C2=O)=C1O)=O
14	[H]C(C1=CC=C(O1)C)=O
15	N[S@](C(C)(C)C)=O
17	CC(C)([C@H](C1=CC=C(O1)C)N[S@](C(C)(C)C)=O)C
18	CC(C)([C@H](C1=CC=C(O1)C)[NH3+])C.[Cl-]
20	FC1=CC(Br)=CC=C1N2C(C(O)=C(C(C)=O)C2C3CCCCC3)=O	2700
21	ClC(C=C1)=CC(NS(C2=CC(Cl)=C(Cl)C=C2)(=O)=O)=C1OC3=C(C(O)=O)C=CC=C3	4900
22	O=S1(N=C(N[C@H](C(C)(C)C)C2=CC=C(C)O2)C(NC3=CC=C(C)C(C(N(C)C)=O)=C3O)=N1)=O	261
23	ClC1=CC(C(C2=CC=[N+]([O-])C=C2)=O)=C(NS(C3=CC=C(C(C)(C)C)C=C3)(=O)=O)C=C1	n.i.
24	ClC1=CC(C2=C(N)N=CN=C2)=C(NS(C3=CC=C(C(C)(C)C)C=C3)(=O)=O)C=C1	9900
